# Supplementary material for: GC-Rich DNA Elements Enable Replication Origin Activity in the Methylotrophic Yeast Pichia pastoris
Source: PLoS Genet. 2014 Mar 6;10(3):e1004169. doi: 10.1371/journal.pgen.1004169 (PMC3945215; doi:10.1371/journal.pgen.1004169)
Supplement: Table S1 — List of ARS-seq fragments. “fragment_name”: a unique identifier for each fragment consisting of the fragment's endpoint coordinates. “chrom”: chromosome containing the fragment. “start”: the leftmost coordinate of the fragment. “end”: the rightmost coordinate of the fragment. “rd”: the read depth of the fragment. “restriction_fragment”: the restriction enzyme digest which made this fragment, “unk” = cannot assign to a single site. (XLSX) [file pgen.1004169.s009.xlsx]

## Sheet: Sheet1
List of P. pastoris ARS-seq fragments
fragment_name	chrom	start	end	rd	restriction_fragment
1_197_1964	1	197	1964	3	AluI
1_1896_3712	1	1896	3712	1	MboI
1_2585_4023	1	2585	4023	6	AluI
1_38790_39038	1	38790	39038	15	MboI
1_76605_77095	1	76605	77095	10554	AluI
1_76605_77301	1	76605	77301	20283	AluI
1_76727_77077	1	76727	77077	4251	RsaI
1_76824_77920	1	76824	77920	2983	HaeIII
1_76850_77096	1	76850	77096	3	unk
1_76850_77302	1	76850	77302	2	unk
1_96623_97709	1	96623	97709	79	MboI
1_96720_97709	1	96720	97709	2317	MboI
1_138862_139626	1	138862	139626	27158	HaeIII
1_139008_139890	1	139008	139890	1704	AluI
1_139123_139837	1	139123	139837	260	RsaI
1_139427_139890	1	139427	139890	115	AluI
1_139947_140755	1	139947	140755	1327	HaeIII
1_140335_141743	1	140335	141743	5	RsaI
1_145065_146123	1	145065	146123	129	HaeIII
1_145227_146303	1	145227	146303	13	RsaI
1_145331_145874	1	145331	145874	306	MboI
1_145651_146264	1	145651	146264	733	AluI
1_197063_197956	1	197063	197956	7366	HaeIII
1_197325_197902	1	197325	197902	1929	RsaI
1_197450_197908	1	197450	197908	423	MboI
1_241190_242506	1	241190	242506	20	HaeIII
1_243643_244006	1	243643	244006	114	MboI
1_253521_254474	1	253521	254474	9324	HaeIII
1_253813_254123	1	253813	254123	13	MboI
1_253864_254197	1	253864	254197	12017	AluI
1_253880_254123	1	253880	254123	26	MboI
1_253903_254256	1	253903	254256	11213	RsaI
1_268682_269522	1	268682	269522	1	AluI
1_317734_318238	1	317734	318238	1	HaeIII
1_365090_366719	1	365090	366719	9	HaeIII
1_365300_366391	1	365300	366391	8	RsaI
1_365771_366685	1	365771	366685	1301	MboI
1_366161_366909	1	366161	366909	22563	AluI
1_366161_367153	1	366161	367153	1477	AluI
1_366163_366679	1	366163	366679	1	unk
1_366391_366691	1	366391	366691	1007	RsaI
1_387868_389696	1	387868	389696	9	HaeIII
1_388904_389622	1	388904	389622	399	AluI
1_404877_405849	1	404877	405849	861	MboI
1_405183_405703	1	405183	405703	1662	RsaI
1_405208_405702	1	405208	405702	6	unk
1_405208_405703	1	405208	405703	2187	unk
1_405208_405704	1	405208	405704	5	unk
1_405398_405609	1	405398	405609	668	AluI
1_427483_428630	1	427483	428630	333	HaeIII
1_427483_429172	1	427483	429172	30	HaeIII
1_427495_428630	1	427495	428630	11828	HaeIII
1_427495_429172	1	427495	429172	11	HaeIII
1_427767_428546	1	427767	428546	4127	RsaI
1_427769_428631	1	427769	428631	1	unk
1_427896_428181	1	427896	428181	202	MboI
1_427896_428296	1	427896	428296	70	MboI
1_427905_428631	1	427905	428631	1	unk
1_427972_428084	1	427972	428084	1	AluI
1_439398_440333	1	439398	440333	1368	HaeIII
1_439504_440171	1	439504	440171	159	RsaI
1_439999_440333	1	439999	440333	2	unk
1_439999_440334	1	439999	440334	913	unk
1_439999_440335	1	439999	440335	1	unk
1_440171_442261	1	440171	442261	2	RsaI
1_440230_441059	1	440230	441059	20890	AluI
1_440230_441380	1	440230	441380	20	AluI
1_440333_441689	1	440333	441689	226	HaeIII
1_440443_441059	1	440443	441059	312	AluI
1_440443_441380	1	440443	441380	8987	AluI
1_443645_443840	1	443645	443840	1	HaeIII
1_455758_456008	1	455758	456008	13	AluI
1_458671_458871	1	458671	458871	1	AluI
1_465038_465484	1	465038	465484	1	HaeIII
1_506533_506755	1	506533	506755	1	RsaI
1_515664_516420	1	515664	516420	383	AluI
1_515861_516420	1	515861	516420	7406	AluI
1_515937_516268	1	515937	516268	4	MboI
1_516008_516299	1	516008	516299	9802	RsaI
1_556841_557189	1	556841	557189	90791	RsaI
1_556860_557125	1	556860	557125	62	AluI
1_556989_557436	1	556989	557436	345	MboI
1_603830_604958	1	603830	604958	18	MboI
1_604317_604847	1	604317	604847	943	RsaI
1_604385_605372	1	604385	605372	268	HaeIII
1_604427_605260	1	604427	605260	44	AluI
1_610240_611167	1	610240	611167	80	MboI
1_610461_610854	1	610461	610854	43512	RsaI
1_610479_610855	1	610479	610855	1	unk
1_610491_611167	1	610491	611167	548	MboI
1_666395_667361	1	666395	667361	3106	HaeIII
1_666895_667489	1	666895	667489	3	MboI
1_667044_667489	1	667044	667489	1	MboI
1_694119_694671	1	694119	694671	5038	AluI
1_713599_713789	1	713599	713789	6	AluI
1_737156_737609	1	737156	737609	11	AluI
1_772423_773276	1	772423	773276	268	RsaI
1_772553_773046	1	772553	773046	1754	unk
1_772554_773046	1	772554	773046	5	unk
1_772644_772886	1	772644	772886	12	HaeIII
1_775986_776813	1	775986	776813	28878	RsaI
1_775999_776813	1	775999	776813	3	unk
1_775999_776814	1	775999	776814	1	unk
1_776000_776813	1	776000	776813	3378	unk
1_776000_776814	1	776000	776814	460	unk
1_776001_776813	1	776001	776813	16	unk
1_776001_776814	1	776001	776814	2	unk
1_776069_776907	1	776069	776907	164	MboI
1_776266_776709	1	776266	776709	7202	AluI
1_776268_776813	1	776268	776813	2	unk
1_776279_776569	1	776279	776569	4	MboI
1_780506_781477	1	780506	781477	9	RsaI
1_780948_781652	1	780948	781652	2699	HaeIII
1_789187_789791	1	789187	789791	1	RsaI
1_824596_825883	1	824596	825883	22	AluI
1_867527_867870	1	867527	867870	4694	AluI
1_882788_884104	1	882788	884104	27	MboI
1_883161_883641	1	883161	883641	892	AluI
1_959357_960195	1	959357	960195	87	MboI
1_962362_963372	1	962362	963372	5036	HaeIII
1_962362_963436	1	962362	963436	6	HaeIII
1_962881_963806	1	962881	963806	1867	AluI
1_962883_963373	1	962883	963373	4	unk
1_1032591_1034264	1	1032591	1034264	8	HaeIII
1_1032963_1033847	1	1032963	1033847	880	AluI
1_1033307_1033847	1	1033307	1033847	5233	AluI
1_1061186_1061970	1	1061186	1061970	12774	RsaI
1_1078331_1079228	1	1078331	1079228	1	HaeIII
1_1092969_1093480	1	1092969	1093480	21	AluI
1_1138293_1139100	1	1138293	1139100	461	AluI
1_1138542_1138862	1	1138542	1138862	14037	RsaI
1_1138627_1139486	1	1138627	1139486	84	unk
1_1161329_1161530	1	1161329	1161530	1829	AluI
1_1167354_1168229	1	1167354	1168229	2016	RsaI
1_1167356_1167733	1	1167356	1167733	1	unk
1_1167502_1167739	1	1167502	1167739	36	MboI
1_1183211_1183323	1	1183211	1183323	1	HaeIII
1_1193334_1194296	1	1193334	1194296	12	HaeIII
1_1209633_1210111	1	1209633	1210111	4	AluI
1_1209633_1210338	1	1209633	1210338	4	AluI
1_1209644_1210092	1	1209644	1210092	1536	HaeIII
1_1209644_1210319	1	1209644	1210319	4	HaeIII
1_1209653_1210092	1	1209653	1210092	1	unk
1_1209653_1210093	1	1209653	1210093	1013	unk
1_1209653_1210320	1	1209653	1210320	5	unk
1_1209725_1210111	1	1209725	1210111	1	AluI
1_1209950_1210111	1	1209950	1210111	1193	AluI
1_1209950_1210338	1	1209950	1210338	10	AluI
1_1210029_1210419	1	1210029	1210419	19263	RsaI
1_1210111_1210338	1	1210111	1210338	7759	AluI
1_1210175_1210319	1	1210175	1210319	51	HaeIII
1_1210175_1210556	1	1210175	1210556	287	HaeIII
1_1239990_1241585	1	1239990	1241585	235	HaeIII
1_1240638_1241585	1	1240638	1241585	1	unk
1_1240638_1241586	1	1240638	1241586	207	unk
1_1241019_1241371	1	1241019	1241371	1171	AluI
1_1241032_1241371	1	1241032	1241371	7552	AluI
1_1241035_1241309	1	1241035	1241309	1	unk
1_1241134_1241501	1	1241134	1241501	32456	RsaI
1_1241298_1242265	1	1241298	1242265	44	MboI
1_1241501_1241682	1	1241501	1241682	219	RsaI
1_1243913_1244329	1	1243913	1244329	4	AluI
1_1279997_1280451	1	1279997	1280451	1	AluI
1_1339218_1339748	1	1339218	1339748	288	AluI
1_1339446_1339850	1	1339446	1339850	514	MboI
1_1339500_1339748	1	1339500	1339748	900	AluI
1_1339516_1340389	1	1339516	1340389	114	RsaI
1_1359141_1360130	1	1359141	1360130	560	AluI
1_1359787_1360083	1	1359787	1360083	23	MboI
1_1359807_1360083	1	1359807	1360083	39	MboI
1_1373370_1373535	1	1373370	1373535	5	AluI
1_1381787_1382692	1	1381787	1382692	244	AluI
1_1382439_1382787	1	1382439	1382787	6	MboI
1_1447795_1447970	1	1447795	1447970	4	AluI
1_1453042_1453162	1	1453042	1453162	3	AluI
1_1461734_1461859	1	1461734	1461859	2	AluI
1_1493567_1493772	1	1493567	1493772	1	HaeIII
1_1497022_1497252	1	1497022	1497252	1	HaeIII
1_1498175_1499563	1	1498175	1499563	36	HaeIII
1_1498683_1499563	1	1498683	1499563	8409	HaeIII
1_1498780_1499620	1	1498780	1499620	2075	MboI
1_1498789_1499564	1	1498789	1499564	2	unk
1_1498909_1499376	1	1498909	1499376	16721	RsaI
1_1499078_1499519	1	1499078	1499519	452	AluI
1_1499078_1500000	1	1499078	1500000	916	AluI
1_1501477_1503124	1	1501477	1503124	6	AluI
1_1502890_1503124	1	1502890	1503124	46	AluI
1_1522745_1524469	1	1522745	1524469	22	RsaI
1_1523422_1524391	1	1523422	1524391	9712	HaeIII
1_1523426_1523674	1	1523426	1523674	4	unk
1_1529496_1529819	1	1529496	1529819	2	AluI
1_1607805_1609309	1	1607805	1609309	32	MboI
1_1608730_1609849	1	1608730	1609849	348	HaeIII
1_1608845_1609197	1	1608845	1609197	2492	RsaI
1_1608888_1609334	1	1608888	1609334	19210	AluI
1_1645511_1645810	1	1645511	1645810	2	AluI
1_1693818_1695060	1	1693818	1695060	23	RsaI
1_1693820_1694521	1	1693820	1694521	316	unk
1_1693821_1694521	1	1693821	1694521	2	unk
1_1693874_1694395	1	1693874	1694395	15	AluI
1_1714349_1716041	1	1714349	1716041	2	RsaI
1_1714594_1715411	1	1714594	1715411	4110	AluI
1_1714738_1715411	1	1714738	1715411	2315	AluI
1_1786953_1787323	1	1786953	1787323	293	AluI
1_1806833_1807495	1	1806833	1807495	800	AluI
1_1806833_1808017	1	1806833	1808017	3	AluI
1_1806880_1807350	1	1806880	1807350	9	MboI
1_1807111_1807854	1	1807111	1807854	1875	RsaI
1_1807495_1808017	1	1807495	1808017	11357	AluI
1_1807664_1808017	1	1807664	1808017	8845	AluI
1_1807664_1808049	1	1807664	1808049	6705	AluI
1_1808057_1808337	1	1808057	1808337	1336	RsaI
1_1843383_1843731	1	1843383	1843731	5	HaeIII
1_1860138_1860642	1	1860138	1860642	4	MboI
1_1861516_1862678	1	1861516	1862678	139	HaeIII
1_1861548_1862247	1	1861548	1862247	9859	AluI
1_1861882_1862248	1	1861882	1862248	1	unk
1_1882465_1882975	1	1882465	1882975	1	AluI
1_1883374_1884462	1	1883374	1884462	1	HaeIII
1_1891588_1893428	1	1891588	1893428	1	RsaI
1_1896485_1896634	1	1896485	1896634	1	AluI
1_1963226_1964433	1	1963226	1964433	164	AluI
1_1963784_1964363	1	1963784	1964363	3842	AluI
1_1963892_1964588	1	1963892	1964588	1014	MboI
1_1963929_1964793	1	1963929	1964793	8231	HaeIII
1_1963931_1964433	1	1963931	1964433	1	unk
1_1963938_1964794	1	1963938	1964794	1629	unk
1_1963939_1964794	1	1963939	1964794	8	unk
1_1972530_1973496	1	1972530	1973496	11	RsaI
1_1991747_1992609	1	1991747	1992609	5169	HaeIII
1_1991877_1992802	1	1991877	1992802	429	RsaI
1_1991954_1992700	1	1991954	1992700	419	MboI
1_1992066_1992681	1	1992066	1992681	15857	AluI
1_2053361_2054125	1	2053361	2054125	233	MboI
1_2053380_2054351	1	2053380	2054351	36	RsaI
1_2053535_2054125	1	2053535	2054125	1858	MboI
1_2053665_2054026	1	2053665	2054026	78626	AluI
1_2053707_2055012	1	2053707	2055012	309	HaeIII
1_2060258_2060474	1	2060258	2060474	9	HaeIII
1_2073176_2073671	1	2073176	2073671	1	AluI
1_2073441_2075032	1	2073441	2075032	1	HaeIII
1_2104322_2105327	1	2104322	2105327	173	RsaI
1_2104477_2105342	1	2104477	2105342	2365	AluI
1_2104521_2105975	1	2104521	2105975	4	unk
1_2104521_2105976	1	2104521	2105976	204	unk
1_2104763_2105387	1	2104763	2105387	429	MboI
1_2179818_2180047	1	2179818	2180047	31	AluI
1_2192671_2194733	1	2192671	2194733	1	MboI
1_2193916_2194378	1	2193916	2194378	21695	RsaI
1_2193918_2194766	1	2193918	2194766	2	unk
1_2194058_2194377	1	2194058	2194377	1	unk
1_2194389_2194914	1	2194389	2194914	127315	RsaI
1_2194391_2194727	1	2194391	2194727	2	unk
1_2194609_2194915	1	2194609	2194915	1	unk
1_2194642_2195086	1	2194642	2195086	333	MboI
1_2194738_2194914	1	2194738	2194914	1	unk
1_2196841_2197854	1	2196841	2197854	1217	RsaI
1_2196920_2198384	1	2196920	2198384	129	HaeIII
1_2197200_2197411	1	2197200	2197411	8	AluI
1_2245169_2245557	1	2245169	2245557	1	HaeIII
1_2263518_2263779	1	2263518	2263779	320	AluI
1_2263582_2264383	1	2263582	2264383	39431	RsaI
1_2263733_2264936	1	2263733	2264936	3	HaeIII
1_2263823_2264212	1	2263823	2264212	14449	AluI
1_2263823_2264305	1	2263823	2264305	22381	AluI
1_2263937_2264306	1	2263937	2264306	1	unk
1_2264049_2264515	1	2264049	2264515	3	MboI
1_2264049_2265384	1	2264049	2265384	7	MboI
1_2264383_2265278	1	2264383	2265278	5	RsaI
1_2264386_2264707	1	2264386	2264707	1	unk
1_2264386_2264708	1	2264386	2264708	7	unk
1_2264429_2265133	1	2264429	2265133	1226	AluI
1_2264936_2265755	1	2264936	2265755	8535	HaeIII
1_2264942_2265275	1	2264942	2265275	1	unk
1_2265189_2265551	1	2265189	2265551	888	AluI
1_2265220_2266401	1	2265220	2266401	3	MboI
1_2306353_2306736	1	2306353	2306736	1	unk
1_2331141_2331776	1	2331141	2331776	1003	HaeIII
1_2331197_2332458	1	2331197	2332458	12	MboI
1_2331268_2331776	1	2331268	2331776	3008	HaeIII
1_2378968_2379616	1	2378968	2379616	3616	RsaI
1_2379091_2379526	1	2379091	2379526	308	HaeIII
1_2379308_2379628	1	2379308	2379628	7342	AluI
1_2379320_2379628	1	2379320	2379628	58304	AluI
1_2412628_2412815	1	2412628	2412815	2	AluI
1_2435030_2435230	1	2435030	2435230	2	AluI
1_2457997_2459516	1	2457997	2459516	348	HaeIII
1_2458852_2459661	1	2458852	2459661	3343	AluI
1_2468908_2469235	1	2468908	2469235	1	AluI
1_2487697_2488818	1	2487697	2488818	81	RsaI
1_2488008_2488717	1	2488008	2488717	1347	HaeIII
1_2488363_2488927	1	2488363	2488927	5213	AluI
1_2488363_2489013	1	2488363	2489013	2680	AluI
1_2504317_2505113	1	2504317	2505113	24	HaeIII
1_2504771_2504884	1	2504771	2504884	1091	RsaI
1_2535975_2536333	1	2535975	2536333	22	HaeIII
1_2540923_2541035	1	2540923	2541035	869	RsaI
1_2549691_2550273	1	2549691	2550273	3850	AluI
1_2549719_2550274	1	2549719	2550274	1	unk
1_2594737_2595859	1	2594737	2595859	1740	HaeIII
1_2595149_2595957	1	2595149	2595957	5177	MboI
1_2595275_2596588	1	2595275	2596588	164	RsaI
1_2669486_2669891	1	2669486	2669891	164	RsaI
1_2696507_2697002	1	2696507	2697002	11755	RsaI
1_2696507_2697270	1	2696507	2697270	38	RsaI
1_2696509_2696975	1	2696509	2696975	1	unk
1_2696509_2696976	1	2696509	2696976	11	unk
1_2696548_2697102	1	2696548	2697102	4297	AluI
1_2696700_2697959	1	2696700	2697959	62	MboI
1_2697002_2697270	1	2697002	2697270	560	RsaI
1_2697102_2697290	1	2697102	2697290	2263	AluI
1_2723948_2724392	1	2723948	2724392	1	AluI
1_2724460_2724865	1	2724460	2724865	1	AluI
1_2772079_2772768	1	2772079	2772768	13654	RsaI
1_2772081_2772364	1	2772081	2772364	5	unk
1_2772082_2772364	1	2772082	2772364	1	unk
1_2772544_2772787	1	2772544	2772787	7684	AluI
2_578_1693	2	578	1693	2	RsaI
2_639_1713	2	639	1713	863	HaeIII
2_948_1642	2	948	1642	2161	MboI
2_1117_1642	2	1117	1642	1213	MboI
2_3962_4915	2	3962	4915	6	AluI
2_26827_27214	2	26827	27214	10	AluI
2_29888_30672	2	29888	30672	8374	RsaI
2_30144_30305	2	30144	30305	8	MboI
2_64272_65346	2	64272	65346	2898	HaeIII
2_64823_65274	2	64823	65274	51	MboI
2_64923_65414	2	64923	65414	1886	AluI
2_65030_66141	2	65030	66141	35	RsaI
2_66561_66981	2	66561	66981	13024	HaeIII
2_66729_67239	2	66729	67239	84	MboI
2_66773_67384	2	66773	67384	579	RsaI
2_106579_107691	2	106579	107691	224	HaeIII
2_107015_107378	2	107015	107378	584	AluI
2_159882_161257	2	159882	161257	210	HaeIII
2_160038_160987	2	160038	160987	2047	MboI
2_160396_160809	2	160396	160809	10516	AluI
2_160463_160809	2	160463	160809	47687	AluI
2_171988_172196	2	171988	172196	1	HaeIII
2_204972_205621	2	204972	205621	2	HaeIII
2_204974_205462	2	204974	205462	5	unk
2_205114_205661	2	205114	205661	563	RsaI
2_205240_206052	2	205240	206052	1530	MboI
2_205240_206154	2	205240	206154	4	MboI
2_205252_205461	2	205252	205461	2	AluI
2_270382_270598	2	270382	270598	321	HaeIII
2_275559_276730	2	275559	276730	31	HaeIII
2_275772_276237	2	275772	276237	227	RsaI
2_285043_285546	2	285043	285546	12094	AluI
2_285050_285736	2	285050	285736	11856	HaeIII
2_285134_285678	2	285134	285678	1151	MboI
2_285374_286261	2	285374	286261	179	RsaI
2_311856_313103	2	311856	313103	208	HaeIII
2_312638_313043	2	312638	313043	1890	AluI
2_348587_349498	2	348587	349498	292	HaeIII
2_348673_349204	2	348673	349204	997	RsaI
2_348697_349349	2	348697	349349	1137	MboI
2_352058_352355	2	352058	352355	2	AluI
2_379829_380104	2	379829	380104	35	HaeIII
2_390117_391486	2	390117	391486	222	RsaI
2_412038_412806	2	412038	412806	19	HaeIII
2_412108_412807	2	412108	412807	13	unk
2_412825_413850	2	412825	413850	279	AluI
2_412998_414189	2	412998	414189	1231	HaeIII
2_413327_413850	2	413327	413850	1	unk
2_426285_427017	2	426285	427017	134	RsaI
2_426584_426991	2	426584	426991	67	MboI
2_426642_427368	2	426642	427368	381	HaeIII
2_429637_430925	2	429637	430925	40	HaeIII
2_429717_430324	2	429717	430324	20	AluI
2_429772_430467	2	429772	430467	682	RsaI
2_479620_480218	2	479620	480218	15982	AluI
2_479622_479805	2	479622	479805	1	unk
2_479711_480237	2	479711	480237	1553	RsaI
2_479771_480158	2	479771	480158	23584	HaeIII
2_479771_480505	2	479771	480505	8282	HaeIII
2_490739_490940	2	490739	490940	1	AluI
2_515049_515545	2	515049	515545	1	HaeIII
2_529638_529854	2	529638	529854	4	AluI
2_543928_544554	2	543928	544554	13285	RsaI
2_543930_544472	2	543930	544472	6	unk
2_543930_544473	2	543930	544473	3	unk
2_543930_544474	2	543930	544474	1	unk
2_544239_544555	2	544239	544555	1	unk
2_552920_553660	2	552920	553660	14	MboI
2_552969_553660	2	552969	553660	5	MboI
2_553378_553706	2	553378	553706	1135	AluI
2_553378_553723	2	553378	553723	1	AluI
2_563099_563970	2	563099	563970	391	MboI
2_563171_563970	2	563171	563970	859	MboI
2_563353_563989	2	563353	563989	75974	HaeIII
2_563356_563921	2	563356	563921	322	unk
2_563370_563990	2	563370	563990	1	unk
2_563403_564186	2	563403	564186	761	AluI
2_565376_565580	2	565376	565580	11	AluI
2_590128_590512	2	590128	590512	21	HaeIII
2_590932_591426	2	590932	591426	628	MboI
2_591422_591987	2	591422	591987	2	MboI
2_601918_602162	2	601918	602162	1	AluI
2_617892_618141	2	617892	618141	1	AluI
2_655498_656106	2	655498	656106	572	MboI
2_655596_655913	2	655596	655913	809	AluI
2_655596_655991	2	655596	655991	3884	AluI
2_657901_659660	2	657901	659660	6	HaeIII
2_658458_659142	2	658458	659142	3200	MboI
2_658532_659041	2	658532	659041	17845	RsaI
2_681401_681524	2	681401	681524	2	AluI
2_698231_698915	2	698231	698915	3910	HaeIII
2_698241_698915	2	698241	698915	1	unk
2_698241_698916	2	698241	698916	148	unk
2_698470_698873	2	698470	698873	54	AluI
2_698546_699584	2	698546	699584	26	RsaI
2_698551_699007	2	698551	699007	41	MboI
2_701379_701593	2	701379	701593	1683	AluI
2_701400_702148	2	701400	702148	6842	RsaI
2_701420_701789	2	701420	701789	31506	HaeIII
2_701495_701718	2	701495	701718	2	MboI
2_723483_724993	2	723483	724993	369	MboI
2_724026_724365	2	724026	724365	29673	AluI
2_724073_725068	2	724073	725068	6825	HaeIII
2_754294_754806	2	754294	754806	41	HaeIII
2_793141_794128	2	793141	794128	8	RsaI
2_793322_793650	2	793322	793650	2007	AluI
2_795794_797255	2	795794	797255	97	RsaI
2_796284_797563	2	796284	797563	1319	HaeIII
2_796286_796528	2	796286	796528	1	unk
2_796307_797233	2	796307	797233	12109	AluI
2_796477_797233	2	796477	797233	2196	AluI
2_796577_797037	2	796577	797037	3893	MboI
2_834964_835189	2	834964	835189	1	HaeIII
2_836723_837974	2	836723	837974	349	AluI
2_836819_838335	2	836819	838335	26	RsaI
2_837074_838336	2	837074	838336	16	unk
2_837272_837974	2	837272	837974	17973	AluI
2_844007_844736	2	844007	844736	12	AluI
2_863808_865222	2	863808	865222	33	HaeIII
2_863894_864558	2	863894	864558	8372	RsaI
2_887841_888146	2	887841	888146	1	HaeIII
2_897520_897974	2	897520	897974	1	HaeIII
2_899201_899959	2	899201	899959	673	HaeIII
2_899260_899489	2	899260	899489	8	MboI
2_902111_902462	2	902111	902462	490	HaeIII
2_914614_915830	2	914614	915830	24	HaeIII
2_914684_915464	2	914684	915464	3840	HaeIII
2_924854_925451	2	924854	925451	3090	AluI
2_924877_925451	2	924877	925451	321	AluI
2_937723_938248	2	937723	938248	3227	HaeIII
2_937761_938584	2	937761	938584	2375	AluI
2_966721_967038	2	966721	967038	48	HaeIII
2_970074_970511	2	970074	970511	8	AluI
2_971978_972771	2	971978	972771	415	HaeIII
2_972052_972455	2	972052	972455	5181	AluI
2_972164_972455	2	972164	972455	4318	AluI
2_972188_972455	2	972188	972455	217	AluI
2_972200_972960	2	972200	972960	619	RsaI
2_986595_986997	2	986595	986997	78	HaeIII
2_1020685_1021246	2	1020685	1021246	198	MboI
2_1020811_1021200	2	1020811	1021200	5013	AluI
2_1020865_1021476	2	1020865	1021476	70339	HaeIII
2_1020867_1023828	2	1020867	1023828	1	unk
2_1020944_1021184	2	1020944	1021184	4538	RsaI
2_1020944_1023827	2	1020944	1023827	2	RsaI
2_1021189_1021866	2	1021189	1021866	530	RsaI
2_1021408_1022107	2	1021408	1022107	59	MboI
2_1021437_1021814	2	1021437	1021814	4410	AluI
2_1021476_1021757	2	1021476	1021757	1232	HaeIII
2_1069101_1069819	2	1069101	1069819	1	MboI
2_1069115_1069884	2	1069115	1069884	31	RsaI
2_1082348_1083267	2	1082348	1083267	11689	HaeIII
2_1130502_1131372	2	1130502	1131372	447	HaeIII
2_1130541_1131466	2	1130541	1131466	81	RsaI
2_1130613_1131521	2	1130613	1131521	915	AluI
2_1130758_1131272	2	1130758	1131272	323	MboI
2_1153965_1154366	2	1153965	1154366	71	HaeIII
2_1179817_1180902	2	1179817	1180902	236	AluI
2_1179817_1180967	2	1179817	1180967	354	AluI
2_1180214_1180714	2	1180214	1180714	4427	RsaI
2_1180298_1180826	2	1180298	1180826	58969	HaeIII
2_1247043_1247663	2	1247043	1247663	49	RsaI
2_1247538_1248396	2	1247538	1248396	48020	HaeIII
2_1247540_1248766	2	1247540	1248766	1	unk
2_1247987_1248772	2	1247987	1248772	6427	MboI
2_1247996_1248396	2	1247996	1248396	1	unk
2_1247996_1248397	2	1247996	1248397	17	unk
2_1248128_1248820	2	1248128	1248820	2109	RsaI
2_1248130_1248532	2	1248130	1248532	669	unk
2_1248131_1248532	2	1248131	1248532	2	unk
2_1248214_1248910	2	1248214	1248910	1337	AluI
2_1248910_1249260	2	1248910	1249260	4	AluI
2_1290922_1291294	2	1290922	1291294	13	AluI
2_1291579_1291817	2	1291579	1291817	1	AluI
2_1337003_1337846	2	1337003	1337846	696	MboI
2_1337220_1337753	2	1337220	1337753	14032	AluI
2_1337220_1337886	2	1337220	1337886	21	AluI
2_1337240_1337753	2	1337240	1337753	35565	AluI
2_1337240_1337886	2	1337240	1337886	2751	AluI
2_1337462_1338061	2	1337462	1338061	5262	RsaI
2_1389976_1390883	2	1389976	1390883	4728	AluI
2_1390066_1390762	2	1390066	1390762	192652	HaeIII
2_1390100_1390816	2	1390100	1390816	5048	RsaI
2_1390159_1390883	2	1390159	1390883	49312	AluI
2_1390162_1390762	2	1390162	1390762	4	unk
2_1390162_1390763	2	1390162	1390763	1	unk
2_1390163_1390762	2	1390163	1390762	1	unk
2_1390164_1390762	2	1390164	1390762	1	unk
2_1390164_1390763	2	1390164	1390763	1	unk
2_1390164_1390863	2	1390164	1390863	1	unk
2_1390334_1390762	2	1390334	1390762	23	unk
2_1390334_1390763	2	1390334	1390763	3282	unk
2_1390334_1390764	2	1390334	1390764	1	unk
2_1439566_1440677	2	1439566	1440677	87	MboI
2_1439833_1440145	2	1439833	1440145	2071	RsaI
2_1468578_1468746	2	1468578	1468746	1	RsaI
2_1542021_1542167	2	1542021	1542167	1206	AluI
2_1543374_1543971	2	1543374	1543971	370	RsaI
2_1549967_1551156	2	1549967	1551156	53	HaeIII
2_1550304_1550751	2	1550304	1550751	568	RsaI
2_1551012_1551691	2	1551012	1551691	715	MboI
2_1551012_1551975	2	1551012	1551975	342	MboI
2_1551111_1551516	2	1551111	1551516	164	RsaI
2_1551156_1552065	2	1551156	1552065	36583	HaeIII
2_1551158_1551685	2	1551158	1551685	1	unk
2_1551371_1551950	2	1551371	1551950	88	AluI
2_1563112_1563320	2	1563112	1563320	1	HaeIII
2_1604428_1605435	2	1604428	1605435	646	RsaI
2_1604654_1605955	2	1604654	1605955	6423	HaeIII
2_1604656_1605269	2	1604656	1605269	1	unk
2_1604656_1605609	2	1604656	1605609	5	unk
2_1604656_1605610	2	1604656	1605610	376	unk
2_1604832_1605411	2	1604832	1605411	23783	AluI
2_1604832_1605499	2	1604832	1605499	24560	AluI
2_1604834_1605260	2	1604834	1605260	1	unk
2_1627674_1627854	2	1627674	1627854	5	AluI
2_1645390_1646387	2	1645390	1646387	12780	AluI
2_1645747_1646387	2	1645747	1646387	2654	AluI
2_1646048_1646355	2	1646048	1646355	128	MboI
2_1668848_1669124	2	1668848	1669124	14	AluI
2_1731967_1732295	2	1731967	1732295	7	AluI
2_1738780_1739866	2	1738780	1739866	2995	AluI
2_1738780_1740644	2	1738780	1740644	23	AluI
2_1739125_1739866	2	1739125	1739866	3937	AluI
2_1739125_1740644	2	1739125	1740644	1	AluI
2_1739265_1739595	2	1739265	1739595	12471	RsaI
2_1787601_1788985	2	1787601	1788985	1442	HaeIII
2_1788248_1788933	2	1788248	1788933	2116	RsaI
2_1788250_1788755	2	1788250	1788755	1	unk
2_1788251_1788755	2	1788251	1788755	96	unk
2_1788251_1788756	2	1788251	1788756	1	unk
2_1788527_1788884	2	1788527	1788884	8967	AluI
2_1865032_1865340	2	1865032	1865340	4	MboI
2_1865180_1865340	2	1865180	1865340	14	MboI
2_1868623_1868840	2	1868623	1868840	13	AluI
2_1883692_1883898	2	1883692	1883898	1	AluI
2_1921815_1922421	2	1921815	1922421	13158	AluI
2_1921817_1922188	2	1921817	1922188	1	unk
2_1921817_1922190	2	1921817	1922190	1	unk
2_1922140_1922421	2	1922140	1922421	27	AluI
2_1922153_1922508	2	1922153	1922508	118	MboI
2_1922189_1922684	2	1922189	1922684	20052	HaeIII
2_1922230_1922872	2	1922230	1922872	59	RsaI
2_1927631_1927994	2	1927631	1927994	9	AluI
2_1986642_1987715	2	1986642	1987715	32	RsaI
2_1991869_1993170	2	1991869	1993170	5374	AluI
2_1991869_1993425	2	1991869	1993425	44	AluI
2_1992485_1992958	2	1992485	1992958	32	MboI
2_1992485_1993191	2	1992485	1993191	4018	MboI
2_1992715_1993410	2	1992715	1993410	26	RsaI
2_2029863_2030873	2	2029863	2030873	8747	AluI
2_2029863_2031142	2	2029863	2031142	153	AluI
2_2030378_2030807	2	2030378	2030807	1151	RsaI
2_2030460_2031517	2	2030460	2031517	7019	HaeIII
2_2030460_2031571	2	2030460	2031571	142	HaeIII
2_2030462_2030874	2	2030462	2030874	1	unk
2_2030807_2031046	2	2030807	2031046	21272	RsaI
2_2076023_2077026	2	2076023	2077026	1091	RsaI
2_2076397_2077027	2	2076397	2077027	4	unk
2_2076689_2077161	2	2076689	2077161	4272	HaeIII
2_2080417_2081234	2	2080417	2081234	16130	AluI
2_2080417_2081299	2	2080417	2081299	805	AluI
2_2080426_2081235	2	2080426	2081235	1	unk
2_2080774_2081264	2	2080774	2081264	6167	RsaI
2_2109822_2110834	2	2109822	2110834	267	AluI
2_2110834_2111210	2	2110834	2111210	2638	AluI
2_2110893_2111727	2	2110893	2111727	2435	RsaI
2_2140672_2141704	2	2140672	2141704	1344	AluI
2_2141021_2142509	2	2141021	2142509	11	RsaI
2_2141033_2142271	2	2141033	2142271	1094	HaeIII
2_2141051_2141438	2	2141051	2141438	1053	MboI
2_2158158_2158424	2	2158158	2158424	181	HaeIII
2_2179407_2179830	2	2179407	2179830	284	MboI
2_2179470_2179703	2	2179470	2179703	1572	RsaI
2_2179481_2179830	2	2179481	2179830	2547	MboI
2_2179553_2180684	2	2179553	2180684	641	HaeIII
2_2197086_2197236	2	2197086	2197236	9	HaeIII
2_2213328_2213785	2	2213328	2213785	508	AluI
2_2237782_2239262	2	2237782	2239262	3	HaeIII
2_2269983_2270535	2	2269983	2270535	42522	HaeIII
2_2270125_2270578	2	2270125	2270578	3567	RsaI
2_2270152_2270430	2	2270152	2270430	148	MboI
2_2281275_2281434	2	2281275	2281434	8	AluI
2_2314746_2316416	2	2314746	2316416	28	HaeIII
2_2315058_2315352	2	2315058	2315352	47	MboI
2_2315177_2315454	2	2315177	2315454	34896	AluI
2_2315306_2315845	2	2315306	2315845	8649	RsaI
2_2315308_2315455	2	2315308	2315455	1	unk
2_2315617_2316042	2	2315617	2316042	13273	AluI
2_2324913_2325066	2	2324913	2325066	8	AluI
2_2355176_2356016	2	2355176	2356016	741	HaeIII
2_2355255_2356424	2	2355255	2356424	233	RsaI
2_2355861_2356622	2	2355861	2356622	3	AluI
2_2372814_2373589	2	2372814	2373589	525	AluI
2_2373132_2373449	2	2373132	2373449	18751	RsaI
3_480_1340	3	480	1340	5	MboI
3_563_1334	3	563	1334	1	unk
3_578_1334	3	578	1334	1	unk
3_625_2079	3	625	2079	7	AluI
3_643_1411	3	643	1411	5716	HaeIII
3_652_1334	3	652	1334	3	unk
3_667_1334	3	667	1334	8	unk
3_812_1340	3	812	1340	399	MboI
3_18122_19364	3	18122	19364	116	RsaI
3_18306_19482	3	18306	19482	1569	HaeIII
3_32579_32833	3	32579	32833	7270	AluI
3_32628_32884	3	32628	32884	1520	RsaI
3_56433_56598	3	56433	56598	1	AluI
3_71554_72401	3	71554	72401	407	HaeIII
3_71619_72521	3	71619	72521	10	MboI
3_72068_72534	3	72068	72534	1195	AluI
3_72068_72719	3	72068	72719	1	AluI
3_88416_89351	3	88416	89351	966	AluI
3_88475_89351	3	88475	89351	5400	AluI
3_88629_89212	3	88629	89212	324	MboI
3_88775_89633	3	88775	89633	9606	RsaI
3_88777_88959	3	88777	88959	1	unk
3_88778_89350	3	88778	89350	1	unk
3_88778_89351	3	88778	89351	1	unk
3_88822_89430	3	88822	89430	20271	HaeIII
3_88824_89350	3	88824	89350	1	unk
3_145183_145747	3	145183	145747	350	RsaI
3_165128_165885	3	165128	165885	19510	HaeIII
3_186078_186253	3	186078	186253	3	AluI
3_215045_216814	3	215045	216814	11	RsaI
3_215467_216814	3	215467	216814	428	RsaI
3_215790_216393	3	215790	216393	34	MboI
3_215902_216393	3	215902	216393	366	MboI
3_215911_216814	3	215911	216814	7	unk
3_215911_216815	3	215911	216815	39	unk
3_216016_217556	3	216016	217556	2080	HaeIII
3_216109_216591	3	216109	216591	1687	AluI
3_236438_236568	3	236438	236568	1	AluI
3_240946_241054	3	240946	241054	1	AluI
3_304273_305964	3	304273	305964	94	HaeIII
3_305228_305895	3	305228	305895	36914	AluI
3_378318_380021	3	378318	380021	12	HaeIII
3_378594_379441	3	378594	379441	231	MboI
3_378594_379505	3	378594	379505	74	MboI
3_378661_378779	3	378661	378779	5	AluI
3_378946_379498	3	378946	379498	5628	RsaI
3_378970_379386	3	378970	379386	4073	AluI
3_378970_379603	3	378970	379603	1957	AluI
3_379294_379604	3	379294	379604	1	unk
3_392599_393690	3	392599	393690	6	AluI
3_393470_394158	3	393470	394158	554	RsaI
3_410388_410565	3	410388	410565	1	AluI
3_414002_414407	3	414002	414407	13	AluI
3_483180_484565	3	483180	484565	1369	HaeIII
3_483579_484076	3	483579	484076	1856	AluI
3_499687_499988	3	499687	499988	6	AluI
3_512710_513843	3	512710	513843	15	RsaI
3_534386_534936	3	534386	534936	4	AluI
3_545479_546068	3	545479	546068	3279	RsaI
3_562281_562733	3	562281	562733	6992	AluI
3_562460_562726	3	562460	562726	15683	RsaI
3_562462_562694	3	562462	562694	1	unk
3_601093_601554	3	601093	601554	37592	RsaI
3_603740_604533	3	603740	604533	5671	RsaI
3_604157_604370	3	604157	604370	54	MboI
3_610787_611589	3	610787	611589	1	MboI
3_610807_611524	3	610807	611524	676	AluI
3_610995_611589	3	610995	611589	11	MboI
3_611095_611524	3	611095	611524	922	AluI
3_611120_611921	3	611120	611921	1929	HaeIII
3_611192_611644	3	611192	611644	149	RsaI
3_621880_622023	3	621880	622023	1	AluI
3_658995_659923	3	658995	659923	10530	HaeIII
3_658997_659872	3	658997	659872	8	unk
3_658998_659871	3	658998	659871	2	unk
3_658998_659872	3	658998	659872	403	unk
3_658998_659873	3	658998	659873	1	unk
3_659000_659872	3	659000	659872	4	unk
3_659185_660385	3	659185	660385	931	RsaI
3_659187_659924	3	659187	659924	2	unk
3_659395_660016	3	659395	660016	4552	MboI
3_659395_660129	3	659395	660129	2495	MboI
3_659404_659872	3	659404	659872	1	unk
3_659404_659923	3	659404	659923	1	unk
3_659577_659817	3	659577	659817	2045	AluI
3_659577_660406	3	659577	660406	3337	AluI
3_659579_659924	3	659579	659924	2	unk
3_661086_662162	3	661086	662162	103	HaeIII
3_661640_662763	3	661640	662763	69	AluI
3_731947_732688	3	731947	732688	6	AluI
3_732111_734076	3	732111	734076	11	RsaI
3_756743_757017	3	756743	757017	1	AluI
3_833677_834318	3	833677	834318	2	RsaI
3_833677_834651	3	833677	834651	6	RsaI
3_833882_834318	3	833882	834318	15880	RsaI
3_833882_834651	3	833882	834651	1	RsaI
3_834028_834786	3	834028	834786	419	MboI
3_834318_834651	3	834318	834651	460	RsaI
3_834495_834810	3	834495	834810	252	AluI
3_899306_899667	3	899306	899667	1438	AluI
3_936044_937759	3	936044	937759	30	RsaI
3_936730_937791	3	936730	937791	14047	HaeIII
3_937396_937792	3	937396	937792	2	unk
3_937465_937961	3	937465	937961	93	MboI
3_937465_938115	3	937465	938115	119	MboI
3_937521_937766	3	937521	937766	702	AluI
3_937524_937757	3	937524	937757	1	unk
3_937598_937792	3	937598	937792	1	unk
3_1010501_1011739	3	1010501	1011739	316	RsaI
3_1011059_1011426	3	1011059	1011426	2	AluI
3_1011059_1011526	3	1011059	1011526	13647	AluI
3_1011059_1011666	3	1011059	1011666	15921	AluI
3_1011379_1011666	3	1011379	1011666	1	unk
3_1011409_1011577	3	1011409	1011577	2	MboI
3_1012130_1012363	3	1012130	1012363	8	AluI
3_1018846_1019122	3	1018846	1019122	9	AluI
3_1084885_1085220	3	1084885	1085220	300	RsaI
3_1084961_1085329	3	1084961	1085329	95	AluI
3_1121904_1123018	3	1121904	1123018	23	RsaI
3_1122165_1122494	3	1122165	1122494	6275	AluI
3_1198044_1198491	3	1198044	1198491	1276	RsaI
3_1198115_1198875	3	1198115	1198875	1064	MboI
3_1240464_1241654	3	1240464	1241654	189	MboI
3_1240531_1241654	3	1240531	1241654	390	MboI
3_1240814_1241502	3	1240814	1241502	6916	RsaI
3_1241187_1241497	3	1241187	1241497	12696	AluI
3_1241196_1241498	3	1241196	1241498	1	unk
3_1241345_1241502	3	1241345	1241502	5	unk
3_1241345_1241503	3	1241345	1241503	2	unk
3_1285067_1285234	3	1285067	1285234	1	AluI
3_1286419_1286890	3	1286419	1286890	295	MboI
3_1286503_1287659	3	1286503	1287659	20	RsaI
3_1389817_1390197	3	1389817	1390197	6	AluI
3_1389948_1390461	3	1389948	1390461	45940	RsaI
3_1402705_1403147	3	1402705	1403147	19	AluI
3_1402705_1403306	3	1402705	1403306	24109	AluI
3_1402800_1403174	3	1402800	1403174	2279	RsaI
3_1456738_1457204	3	1456738	1457204	77	MboI
3_1456989_1457323	3	1456989	1457323	10766	AluI
3_1457016_1457359	3	1457016	1457359	116	HaeIII
3_1459358_1459511	3	1459358	1459511	1534	AluI
3_1507368_1508758	3	1507368	1508758	50	MboI
3_1507828_1508784	3	1507828	1508784	3659	RsaI
3_1508153_1509511	3	1508153	1509511	105	HaeIII
3_1510171_1510879	3	1510171	1510879	1	HaeIII
3_1528158_1528596	3	1528158	1528596	8561	AluI
3_154443_1545864	3	1544423	1545864	59	RsaI
3_1545301_1546017	3	1545301	1546017	85	MboI
3_1545631_1546380	3	1545631	1546380	6238	HaeIII
3_1563932_1564724	3	1563932	1564724	9408	MboI
3_1563932_1565146	3	1563932	1565146	368	MboI
3_1564391_1565000	3	1564391	1565000	4955	AluI
3_1564498_1564834	3	1564498	1564834	49943	RsaI
3_1564500_1564718	3	1564500	1564718	3	unk
3_1573041_1573824	3	1573041	1573824	1	MboI
3_1599731_1600543	3	1599731	1600543	908	AluI
3_1599731_1600718	3	1599731	1600718	1	AluI
3_1599735_1600308	3	1599735	1600308	4	unk
3_1599845_1600543	3	1599845	1600543	6911	AluI
3_1599845_1600718	3	1599845	1600718	480	AluI
3_1600104_1600392	3	1600104	1600392	10798	RsaI
3_1619879_1620949	3	1619879	1620949	9	RsaI
3_1620015_1620949	3	1620015	1620949	408	RsaI
3_1620279_1620990	3	1620279	1620990	532	HaeIII
3_1620486_1621172	3	1620486	1621172	188	AluI
3_1620495_1621173	3	1620495	1621173	88	unk
3_1620949_1621548	3	1620949	1621548	83	RsaI
3_1669315_1670298	3	1669315	1670298	161	RsaI
3_1669324_1670299	3	1669324	1670299	690	unk
3_1669325_1670299	3	1669325	1670299	3	unk
3_1669729_1670077	3	1669729	1670077	16020	AluI
3_1669824_1669965	3	1669824	1669965	3	MboI
3_1669824_1671540	3	1669824	1671540	4	MboI
3_1741487_1742100	3	1741487	1742100	3994	AluI
3_1741771_1742780	3	1741771	1742780	1924	HaeIII
3_1741773_1742170	3	1741773	1742170	4216	unk
3_1741774_1742170	3	1741774	1742170	10	unk
3_1741911_1742409	3	1741911	1742409	569	RsaI
3_1779624_1780239	3	1779624	1780239	5560	RsaI
3_1779904_1780350	3	1779904	1780350	7	MboI
3_1814607_1815911	3	1814607	1815911	188	HaeIII
3_1815526_1815864	3	1815526	1815864	16	AluI
3_1815526_1816016	3	1815526	1816016	74	AluI
3_1815528_1815854	3	1815528	1815854	1	unk
3_1815528_1815855	3	1815528	1815855	110	unk
3_1827284_1828008	3	1827284	1828008	35	HaeIII
3_1830067_1830782	3	1830067	1830782	87	RsaI
3_1901799_1902981	3	1901799	1902981	300	MboI
3_1902545_1902981	3	1902545	1902981	931	MboI
3_1905862_1907397	3	1905862	1907397	9	HaeIII
3_1970779_1970969	3	1970779	1970969	7	AluI
3_1986133_1986724	3	1986133	1986724	104	RsaI
3_1986475_1986893	3	1986475	1986893	16525	HaeIII
3_1986477_1988583	3	1986477	1988583	1	unk
3_2021028_2021481	3	2021028	2021481	98	AluI
3_2063720_2064433	3	2063720	2064433	1563	AluI
3_2063855_2064657	3	2063855	2064657	404	MboI
3_2064080_2065918	3	2064080	2065918	4	HaeIII
3_2064541_2064891	3	2064541	2064891	9362	AluI
3_2111026_2111164	3	2111026	2111164	2	AluI
3_2174531_2176032	3	2174531	2176032	1	HaeIII
3_2194958_2195203	3	2194958	2195203	1	AluI
3_2198501_2198644	3	2198501	2198644	1	AluI
3_2203718_2204472	3	2203718	2204472	3059	HaeIII
3_2204094_2204758	3	2204094	2204758	94	MboI
3_2204369_2205185	3	2204369	2205185	14	AluI
3_2216251_2216783	3	2216251	2216783	2895	HaeIII
3_2216590_2217653	3	2216590	2217653	836	MboI
3_2242552_2243074	3	2242552	2243074	2235	MboI
3_2242559_2243472	3	2242559	2243472	26870	HaeIII
4_16169_16371	4	16169	16371	2	AluI
4_32989_33369	4	32989	33369	1928	RsaI
4_81290_81848	4	81290	81848	6840	HaeIII
4_81339_81838	4	81339	81838	960	RsaI
4_81655_82511	4	81655	82511	96	AluI
4_151983_152742	4	151983	152742	594	RsaI
4_152010_152500	4	152010	152500	1768	AluI
4_174789_176153	4	174789	176153	486	HaeIII
4_175780_176162	4	175780	176162	14	AluI
4_210726_211931	4	210726	211931	36	unk
4_210776_211638	4	210776	211638	1086	MboI
4_210823_211024	4	210823	211024	1	AluI
4_211059_212090	4	211059	212090	6	RsaI
4_254167_254711	4	254167	254711	1815	RsaI
4_254240_254638	4	254240	254638	2611	HaeIII
4_254335_254699	4	254335	254699	72	AluI
4_258295_259424	4	258295	259424	7479	HaeIII
4_258490_259266	4	258490	259266	715	AluI
4_258731_259078	4	258731	259078	471	MboI
4_258731_259290	4	258731	259290	325	MboI
4_271759_272015	4	271759	272015	1	unk
4_275655_275959	4	275655	275959	16	RsaI
4_279359_279871	4	279359	279871	1379	AluI
4_299620_301291	4	299620	301291	3	unk
4_299909_300612	4	299909	300612	26687	AluI
4_300043_300246	4	300043	300246	116	MboI
4_300043_300472	4	300043	300472	4	MboI
4_331295_331589	4	331295	331589	1	HaeIII
4_341217_341721	4	341217	341721	6	AluI
4_365892_365993	4	365892	365993	2	AluI
4_387726_388578	4	387726	388578	5	HaeIII
4_399899_400201	4	399899	400201	3836	AluI
4_424201_424544	4	424201	424544	2	AluI
4_441444_442087	4	441444	442087	36952	AluI
4_441444_442242	4	441444	442242	3926	AluI
4_441758_442221	4	441758	442221	416	MboI
4_441890_442238	4	441890	442238	141361	HaeIII
4_441892_442088	4	441892	442088	1	unk
4_441893_442087	4	441893	442087	1	unk
4_441893_442088	4	441893	442088	5	unk
4_441899_442237	4	441899	442237	15	unk
4_441899_442238	4	441899	442238	14327	unk
4_441899_442239	4	441899	442239	144	unk
4_441900_442238	4	441900	442238	1	unk
4_441901_442239	4	441901	442239	1	unk
4_441902_442239	4	441902	442239	1886	unk
4_441903_442239	4	441903	442239	8	unk
4_441904_442239	4	441904	442239	2258	unk
4_441905_442239	4	441905	442239	7	unk
4_495556_496247	4	495556	496247	369	AluI
4_495622_496247	4	495622	496247	345	AluI
4_495852_496425	4	495852	496425	6563	RsaI
4_495897_496262	4	495897	496262	57252	HaeIII
4_495897_497033	4	495897	497033	73	HaeIII
4_495900_496266	4	495900	496266	1	unk
4_535582_535969	4	535582	535969	72	MboI
4_535841_536465	4	535841	536465	4444	RsaI
4_570802_571186	4	570802	571186	4	AluI
4_571407_571881	4	571407	571881	10	AluI
4_571537_572104	4	571537	572104	23350	RsaI
4_571595_572536	4	571595	572536	149	MboI
4_571754_572536	4	571754	572536	58	MboI
4_587745_588036	4	587745	588036	1	AluI
4_612610_613593	4	612610	613593	759	MboI
4_612610_613735	4	612610	613735	8	MboI
4_612742_613281	4	612742	613281	469	HaeIII
4_612917_613167	4	612917	613167	1904	RsaI
4_622229_623278	4	622229	623278	85	MboI
4_622628_623112	4	622628	623112	12367	RsaI
4_622768_623046	4	622768	623046	6814	AluI
4_622806_623046	4	622806	623046	617	AluI
4_721919_722733	4	721919	722733	132	AluI
4_739849_740733	4	739849	740733	10	RsaI
4_775169_775408	4	775169	775408	1	HaeIII
4_781073_781599	4	781073	781599	7714	RsaI
4_801140_801460	4	801140	801460	1528	RsaI
4_853930_855713	4	853930	855713	3	HaeIII
4_854078_854735	4	854078	854735	11415	RsaI
4_854180_854580	4	854180	854580	1697	AluI
4_854182_854736	4	854182	854736	1	unk
4_854232_854589	4	854232	854589	22	MboI
4_855946_857560	4	855946	857560	27	RsaI
4_856313_856780	4	856313	856780	31451	AluI
4_856313_856805	4	856313	856805	12725	AluI
4_856551_857047	4	856551	857047	123	MboI
4_856551_857244	4	856551	857244	9	MboI
4_929107_930110	4	929107	930110	993	MboI
4_929292_930445	4	929292	930445	1499	HaeIII
4_929643_930110	4	929643	930110	1145	MboI
4_958545_959390	4	958545	959390	1	AluI
4_971045_971466	4	971045	971466	1893	HaeIII
4_971051_971710	4	971051	971710	6276	RsaI
4_971337_971719	4	971337	971719	309	MboI
4_1022262_1022840	4	1022262	1022840	6065	AluI
4_1022271_1023129	4	1022271	1023129	812	HaeIII
4_1022493_1023225	4	1022493	1023225	1331	MboI
4_1022844_1024169	4	1022844	1024169	7	unk
4_1054307_1054418	4	1054307	1054418	1	AluI
4_1111172_1112046	4	1111172	1112046	14	HaeIII
4_1112220_1112443	4	1112220	1112443	1	HaeIII
4_1118560_1119556	4	1118560	1119556	681	RsaI
4_1118729_1118923	4	1118729	1118923	5	MboI
4_1130130_1130233	4	1130130	1130233	3	AluI
4_1155899_1156448	4	1155899	1156448	154	AluI
4_1180070_1180660	4	1180070	1180660	4	AluI
4_1193091_1194052	4	1193091	1194052	4324	HaeIII
4_1193405_1193950	4	1193405	1193950	235	MboI
4_1193462_1194324	4	1193462	1194324	540	RsaI
4_1211464_1212052	4	1211464	1212052	226	AluI
4_1261994_1262576	4	1261994	1262576	136	MboI
4_1262082_1262537	4	1262082	1262537	5911	AluI
4_1296812_1298258	4	1296812	1298258	15	RsaI
4_1297817_1298313	4	1297817	1298313	1589	AluI
4_1303536_1303641	4	1303536	1303641	3	AluI
4_1315732_1316298	4	1315732	1316298	1	RsaI
4_1316621_1317554	4	1316621	1317554	118	AluI
4_1316656_1317566	4	1316656	1317566	139	RsaI
4_1317092_1317876	4	1317092	1317876	6593	HaeIII
4_1317142_1317554	4	1317142	1317554	3022	AluI
4_1318043_1319169	4	1318043	1319169	134	MboI
4_1318156_1319169	4	1318156	1319169	374	MboI
4_1318156_1319222	4	1318156	1319222	143	MboI
4_1318544_1319636	4	1318544	1319636	799	RsaI
4_1319081_1319616	4	1319081	1319616	9458	AluI
4_1365009_1365116	4	1365009	1365116	5	AluI
4_1393170_1393388	4	1393170	1393388	1	HaeIII
4_1414785_1415834	4	1414785	1415834	1	RsaI
4_1415651_1416177	4	1415651	1416177	1879	MboI
4_1415687_1415994	4	1415687	1415994	17301	HaeIII
4_1468591_1469457	4	1468591	1469457	9352	AluI
4_1468751_1469089	4	1468751	1469089	1359	MboI
4_1533363_1533894	4	1533363	1533894	6326	AluI
4_1533482_1533946	4	1533482	1533946	923	MboI
4_1533482_1534323	4	1533482	1534323	647	MboI
4_1574103_1574448	4	1574103	1574448	39364	RsaI
4_1574119_1574561	4	1574119	1574561	42402	AluI
4_1598326_1598521	4	1598326	1598521	384	AluI
4_1608608_1608891	4	1608608	1608891	471	AluI
4_1608665_1608883	4	1608665	1608883	29762	RsaI
4_1608755_1609290	4	1608755	1609290	16302	HaeIII
4_1608757_1608884	4	1608757	1608884	1	unk
4_1608775_1608891	4	1608775	1608891	17	AluI
4_1647690_1648691	4	1647690	1648691	9	HaeIII
4_1676068_1676484	4	1676068	1676484	273	AluI
4_1702776_1704578	4	1702776	1704578	6	HaeIII
4_1703466_1704103	4	1703466	1704103	122	RsaI
4_1709118_1710114	4	1709118	1710114	15	RsaI
4_1766160_1767018	4	1766160	1767018	4994	RsaI
4_1766623_1767635	4	1766623	1767635	1108	HaeIII
