# Supplementary material for: GC-Rich DNA Elements Enable Replication Origin Activity in the Methylotrophic Yeast Pichia pastoris
Source: PLoS Genet. 2014 Mar 6;10(3):e1004169. doi: 10.1371/journal.pgen.1004169 (PMC3945215; doi:10.1371/journal.pgen.1004169)
Supplement: Table S2 — List of miniARS-seq fragments. “miniARS_fragment_name: a unique identifier for each fragment consisting of the fragment's endpoint coordinates. “chrom”: chromosome containing the fragment. “start”: the leftmost coordinate of the fragment. “end”: the rightmost coordinate of the fragment. “rd”: the read depth of the fragment. “ARSseq_contig_name”: the parent ARS-seq contig of this sub-fragment. “contig_count”: the total number of miniARS fragments assigned to this parent contig. (XLSX) [file pgen.1004169.s010.xlsx]

## Sheet: Sheet1
List of P.pastoris miniARS-seq fragments
miniARS_fragment_name	chrom	start	end	rd	ARSseq_contig_name	contig_count
1_76716_77015	1	76716	77015	17	1_76605_77920	386
1_76716_77013	1	76716	77013	6	1_76605_77920	386
1_76716_76949	1	76716	76949	2	1_76605_77920	386
1_76716_76941	1	76716	76941	9	1_76605_77920	386
1_76716_76942	1	76716	76942	3	1_76605_77920	386
1_76716_76961	1	76716	76961	6	1_76605_77920	386
1_76716_76969	1	76716	76969	2	1_76605_77920	386
1_76716_76968	1	76716	76968	2	1_76605_77920	386
1_76716_76988	1	76716	76988	8	1_76605_77920	386
1_76716_76947	1	76716	76947	5	1_76605_77920	386
1_76716_76938	1	76716	76938	12	1_76605_77920	386
1_76716_76939	1	76716	76939	35	1_76605_77920	386
1_76716_76936	1	76716	76936	32	1_76605_77920	386
1_76716_76957	1	76716	76957	16	1_76605_77920	386
1_76716_76975	1	76716	76975	3	1_76605_77920	386
1_76716_76978	1	76716	76978	20	1_76605_77920	386
1_76716_76994	1	76716	76994	3	1_76605_77920	386
1_76728_76988	1	76728	76988	2	1_76605_77920	386
1_76728_76952	1	76728	76952	2	1_76605_77920	386
1_76728_76957	1	76728	76957	9	1_76605_77920	386
1_76728_77015	1	76728	77015	33	1_76605_77920	386
1_76728_77013	1	76728	77013	5	1_76605_77920	386
1_76728_76941	1	76728	76941	3	1_76605_77920	386
1_76728_76947	1	76728	76947	4	1_76605_77920	386
1_76728_76969	1	76728	76969	2418	1_76605_77920	386
1_76728_76961	1	76728	76961	4	1_76605_77920	386
1_76728_76968	1	76728	76968	4	1_76605_77920	386
1_76728_76994	1	76728	76994	3	1_76605_77920	386
1_76728_76939	1	76728	76939	23	1_76605_77920	386
1_76728_76938	1	76728	76938	3	1_76605_77920	386
1_76728_76936	1	76728	76936	14	1_76605_77920	386
1_76728_76978	1	76728	76978	22	1_76605_77920	386
1_76728_76975	1	76728	76975	3	1_76605_77920	386
1_76729_76969	1	76729	76969	2	1_76605_77920	386
1_76745_76978	1	76745	76978	2	1_76605_77920	386
1_76745_76975	1	76745	76975	166	1_76605_77920	386
1_76745_77015	1	76745	77015	3	1_76605_77920	386
1_76745_76963	1	76745	76963	342	1_76605_77920	386
1_76747_76976	1	76747	76976	53	1_76605_77920	386
1_76747_76939	1	76747	76939	3	1_76605_77920	386
1_76753_76941	1	76753	76941	30	1_76605_77920	386
1_76753_76831	1	76753	76831	2	1_76605_77920	386
1_76753_76978	1	76753	76978	288	1_76605_77920	386
1_76753_76975	1	76753	76975	27	1_76605_77920	386
1_76753_76977	1	76753	76977	10	1_76605_77920	386
1_76753_76937	1	76753	76937	4	1_76605_77920	386
1_76753_76952	1	76753	76952	33	1_76605_77920	386
1_76753_76957	1	76753	76957	96	1_76605_77920	386
1_76753_76954	1	76753	76954	8	1_76605_77920	386
1_76753_76936	1	76753	76936	167	1_76605_77920	386
1_76753_76939	1	76753	76939	224	1_76605_77920	386
1_76753_76938	1	76753	76938	101	1_76605_77920	386
1_76753_76994	1	76753	76994	20	1_76605_77920	386
1_76753_76988	1	76753	76988	105	1_76605_77920	386
1_76753_76968	1	76753	76968	18	1_76605_77920	386
1_76753_76969	1	76753	76969	73	1_76605_77920	386
1_76753_76960	1	76753	76960	16	1_76605_77920	386
1_76753_76961	1	76753	76961	25	1_76605_77920	386
1_76753_76947	1	76753	76947	29	1_76605_77920	386
1_76753_76942	1	76753	76942	3	1_76605_77920	386
1_76753_76949	1	76753	76949	9	1_76605_77920	386
1_76753_77013	1	76753	77013	96	1_76605_77920	386
1_76753_77015	1	76753	77015	16989	1_76605_77920	386
1_76754_77015	1	76754	77015	4	1_76605_77920	386
1_76756_76947	1	76756	76947	5	1_76605_77920	386
1_76756_76949	1	76756	76949	2	1_76605_77920	386
1_76756_76961	1	76756	76961	3	1_76605_77920	386
1_76756_76969	1	76756	76969	6	1_76605_77920	386
1_76756_76988	1	76756	76988	5	1_76605_77920	386
1_76756_76957	1	76756	76957	1795	1_76605_77920	386
1_76756_76952	1	76756	76952	487	1_76605_77920	386
1_76756_76978	1	76756	76978	18	1_76605_77920	386
1_76756_76975	1	76756	76975	3	1_76605_77920	386
1_76756_76977	1	76756	76977	2	1_76605_77920	386
1_76756_76936	1	76756	76936	23	1_76605_77920	386
1_76756_76938	1	76756	76938	7	1_76605_77920	386
1_76756_76939	1	76756	76939	28	1_76605_77920	386
1_76756_77015	1	76756	77015	44	1_76605_77920	386
1_76761_76977	1	76761	76977	92	1_76605_77920	386
1_76761_76978	1	76761	76978	6	1_76605_77920	386
1_76761_76957	1	76761	76957	2	1_76605_77920	386
1_76761_76952	1	76761	76952	3	1_76605_77920	386
1_76761_76938	1	76761	76938	5	1_76605_77920	386
1_76761_76939	1	76761	76939	7	1_76605_77920	386
1_76761_76936	1	76761	76936	9	1_76605_77920	386
1_76761_76969	1	76761	76969	3	1_76605_77920	386
1_76761_76941	1	76761	76941	1344	1_76605_77920	386
1_76761_77015	1	76761	77015	7	1_76605_77920	386
1_76761_77013	1	76761	77013	3	1_76605_77920	386
1_76761_76988	1	76761	76988	3	1_76605_77920	386
1_76763_77015	1	76763	77015	3	1_76605_77920	386
1_76763_76975	1	76763	76975	326	1_76605_77920	386
1_76763_76970	1	76763	76970	32	1_76605_77920	386
1_76763_76978	1	76763	76978	6	1_76605_77920	386
1_76763_76939	1	76763	76939	6	1_76605_77920	386
1_76763_76936	1	76763	76936	5	1_76605_77920	386
1_76763_76988	1	76763	76988	3	1_76605_77920	386
1_76781_76963	1	76781	76963	2	1_76605_77920	386
1_76781_76976	1	76781	76976	390	1_76605_77920	386
1_76785_76994	1	76785	76994	4	1_76605_77920	386
1_76785_76936	1	76785	76936	108	1_76605_77920	386
1_76785_76937	1	76785	76937	2	1_76605_77920	386
1_76785_76938	1	76785	76938	50	1_76605_77920	386
1_76785_76939	1	76785	76939	163	1_76605_77920	386
1_76785_76952	1	76785	76952	12	1_76605_77920	386
1_76785_76957	1	76785	76957	60	1_76605_77920	386
1_76785_76954	1	76785	76954	3	1_76605_77920	386
1_76785_76942	1	76785	76942	5	1_76605_77920	386
1_76785_76978	1	76785	76978	11226	1_76605_77920	386
1_76785_76975	1	76785	76975	8	1_76605_77920	386
1_76785_76977	1	76785	76977	3	1_76605_77920	386
1_76785_76961	1	76785	76961	22	1_76605_77920	386
1_76785_76960	1	76785	76960	11	1_76605_77920	386
1_76785_76941	1	76785	76941	11	1_76605_77920	386
1_76785_76947	1	76785	76947	14	1_76605_77920	386
1_76785_76949	1	76785	76949	19	1_76605_77920	386
1_76785_76969	1	76785	76969	34	1_76605_77920	386
1_76785_76968	1	76785	76968	9	1_76605_77920	386
1_76785_77015	1	76785	77015	230	1_76605_77920	386
1_76785_77013	1	76785	77013	34	1_76605_77920	386
1_76785_76988	1	76785	76988	46	1_76605_77920	386
1_76788_76975	1	76788	76975	36	1_76605_77920	386
1_76788_76976	1	76788	76976	372	1_76605_77920	386
1_76791_76975	1	76791	76975	266	1_76605_77920	386
1_76798_76961	1	76798	76961	15	1_76605_77920	386
1_76798_76969	1	76798	76969	20	1_76605_77920	386
1_76798_76942	1	76798	76942	885	1_76605_77920	386
1_76798_76941	1	76798	76941	5	1_76605_77920	386
1_76798_76947	1	76798	76947	7	1_76605_77920	386
1_76798_76949	1	76798	76949	6	1_76605_77920	386
1_76798_77015	1	76798	77015	71	1_76605_77920	386
1_76798_77013	1	76798	77013	16	1_76605_77920	386
1_76798_76960	1	76798	76960	3	1_76605_77920	386
1_76798_76957	1	76798	76957	30	1_76605_77920	386
1_76798_76988	1	76798	76988	21	1_76605_77920	386
1_76798_76975	1	76798	76975	3	1_76605_77920	386
1_76798_76978	1	76798	76978	53	1_76605_77920	386
1_76798_76954	1	76798	76954	6	1_76605_77920	386
1_76798_76952	1	76798	76952	5	1_76605_77920	386
1_76798_76938	1	76798	76938	40	1_76605_77920	386
1_76798_76939	1	76798	76939	124	1_76605_77920	386
1_76798_76936	1	76798	76936	18545	1_76605_77920	386
1_76798_76935	1	76798	76935	3	1_76605_77920	386
1_76798_76994	1	76798	76994	6	1_76605_77920	386
1_76798_76968	1	76798	76968	3	1_76605_77920	386
1_76799_76960	1	76799	76960	131	1_76605_77920	386
1_76799_76969	1	76799	76969	2	1_76605_77920	386
1_76799_77013	1	76799	77013	3	1_76605_77920	386
1_76799_77015	1	76799	77015	15	1_76605_77920	386
1_76799_76954	1	76799	76954	744	1_76605_77920	386
1_76799_76957	1	76799	76957	8	1_76605_77920	386
1_76799_76978	1	76799	76978	6	1_76605_77920	386
1_76799_76939	1	76799	76939	22	1_76605_77920	386
1_76799_76938	1	76799	76938	5	1_76605_77920	386
1_76799_76936	1	76799	76936	12	1_76605_77920	386
1_76799_76988	1	76799	76988	6	1_76605_77920	386
1_76800_76987	1	76800	76987	4	1_76605_77920	386
1_76800_76988	1	76800	76988	4811	1_76605_77920	386
1_76800_77013	1	76800	77013	97	1_76605_77920	386
1_76800_77015	1	76800	77015	487	1_76605_77920	386
1_76800_76961	1	76800	76961	52	1_76605_77920	386
1_76800_76960	1	76800	76960	22	1_76605_77920	386
1_76800_76969	1	76800	76969	83	1_76605_77920	386
1_76800_76968	1	76800	76968	43	1_76605_77920	386
1_76800_76949	1	76800	76949	1507	1_76605_77920	386
1_76800_76947	1	76800	76947	55	1_76605_77920	386
1_76800_76942	1	76800	76942	15	1_76605_77920	386
1_76800_76941	1	76800	76941	47	1_76605_77920	386
1_76800_76994	1	76800	76994	18	1_76605_77920	386
1_76800_76938	1	76800	76938	240	1_76605_77920	386
1_76800_76939	1	76800	76939	27071	1_76605_77920	386
1_76800_76936	1	76800	76936	481	1_76605_77920	386
1_76800_76937	1	76800	76937	3	1_76605_77920	386
1_76800_76976	1	76800	76976	388	1_76605_77920	386
1_76800_76977	1	76800	76977	12	1_76605_77920	386
1_76800_76975	1	76800	76975	37	1_76605_77920	386
1_76800_76978	1	76800	76978	362	1_76605_77920	386
1_76800_76950	1	76800	76950	54	1_76605_77920	386
1_76800_76952	1	76800	76952	336	1_76605_77920	386
1_76800_76954	1	76800	76954	13	1_76605_77920	386
1_76800_76957	1	76800	76957	177	1_76605_77920	386
1_76801_76939	1	76801	76939	3	1_76605_77920	386
1_76802_76963	1	76802	76963	753	1_76605_77920	386
1_76807_76988	1	76807	76988	3	1_76605_77920	386
1_76807_77015	1	76807	77015	9	1_76605_77920	386
1_76807_77013	1	76807	77013	2	1_76605_77920	386
1_76807_76936	1	76807	76936	10	1_76605_77920	386
1_76807_76939	1	76807	76939	22	1_76605_77920	386
1_76807_76938	1	76807	76938	3	1_76605_77920	386
1_76807_76978	1	76807	76978	7	1_76605_77920	386
1_76807_76957	1	76807	76957	7	1_76605_77920	386
1_76807_76952	1	76807	76952	2	1_76605_77920	386
1_76809_77015	1	76809	77015	2	1_76605_77920	386
1_76809_76968	1	76809	76968	445	1_76605_77920	386
1_76809_76969	1	76809	76969	2	1_76605_77920	386
1_76809_76961	1	76809	76961	121	1_76605_77920	386
1_76809_76939	1	76809	76939	4	1_76605_77920	386
1_76809_76936	1	76809	76936	3	1_76605_77920	386
1_76809_76957	1	76809	76957	2	1_76605_77920	386
1_76809_76978	1	76809	76978	5	1_76605_77920	386
1_76809_76988	1	76809	76988	3	1_76605_77920	386
1_76811_76961	1	76811	76961	825	1_76605_77920	386
1_76811_76988	1	76811	76988	3	1_76605_77920	386
1_76811_76938	1	76811	76938	2	1_76605_77920	386
1_76811_76939	1	76811	76939	7	1_76605_77920	386
1_76811_76936	1	76811	76936	4	1_76605_77920	386
1_76811_76957	1	76811	76957	5	1_76605_77920	386
1_76811_76978	1	76811	76978	7	1_76605_77920	386
1_76811_76975	1	76811	76975	4	1_76605_77920	386
1_76811_77015	1	76811	77015	5	1_76605_77920	386
1_76811_77013	1	76811	77013	2	1_76605_77920	386
1_76814_76952	1	76814	76952	163	1_76605_77920	386
1_76815_76988	1	76815	76988	6	1_76605_77920	386
1_76815_76947	1	76815	76947	2	1_76605_77920	386
1_76815_76969	1	76815	76969	5	1_76605_77920	386
1_76815_76968	1	76815	76968	1449	1_76605_77920	386
1_76815_77013	1	76815	77013	6	1_76605_77920	386
1_76815_77015	1	76815	77015	15	1_76605_77920	386
1_76815_76957	1	76815	76957	13	1_76605_77920	386
1_76815_76952	1	76815	76952	260	1_76605_77920	386
1_76815_76978	1	76815	76978	15	1_76605_77920	386
1_76815_76938	1	76815	76938	4	1_76605_77920	386
1_76815_76939	1	76815	76939	16	1_76605_77920	386
1_76815_76936	1	76815	76936	10	1_76605_77920	386
1_76825_76960	1	76825	76960	4	1_76605_77920	386
1_76825_76961	1	76825	76961	12	1_76605_77920	386
1_76825_76968	1	76825	76968	7	1_76605_77920	386
1_76825_76969	1	76825	76969	18	1_76605_77920	386
1_76825_77015	1	76825	77015	83	1_76605_77920	386
1_76825_77013	1	76825	77013	23	1_76605_77920	386
1_76825_76949	1	76825	76949	5	1_76605_77920	386
1_76825_76941	1	76825	76941	6	1_76605_77920	386
1_76825_76942	1	76825	76942	2	1_76605_77920	386
1_76825_76947	1	76825	76947	939	1_76605_77920	386
1_76825_76994	1	76825	76994	10	1_76605_77920	386
1_76825_76939	1	76825	76939	88	1_76605_77920	386
1_76825_76937	1	76825	76937	2	1_76605_77920	386
1_76825_76936	1	76825	76936	46	1_76605_77920	386
1_76825_76975	1	76825	76975	2	1_76605_77920	386
1_76825_76978	1	76825	76978	76	1_76605_77920	386
1_76825_76957	1	76825	76957	31	1_76605_77920	386
1_76825_76954	1	76825	76954	5	1_76605_77920	386
1_76825_76952	1	76825	76952	7	1_76605_77920	386
1_76825_76938	1	76825	76938	28	1_76605_77920	386
1_76825_76988	1	76825	76988	24	1_76605_77920	386
1_76826_76977	1	76826	76977	8	1_76605_77920	386
1_76828_76988	1	76828	76988	3	1_76605_77920	386
1_76828_76939	1	76828	76939	7	1_76605_77920	386
1_76828_76936	1	76828	76936	1304	1_76605_77920	386
1_76828_76957	1	76828	76957	4	1_76605_77920	386
1_76828_76976	1	76828	76976	303	1_76605_77920	386
1_76828_76978	1	76828	76978	10	1_76605_77920	386
1_76828_77015	1	76828	77015	6	1_76605_77920	386
1_76828_76949	1	76828	76949	2	1_76605_77920	386
1_76828_76947	1	76828	76947	3	1_76605_77920	386
1_76828_76969	1	76828	76969	3	1_76605_77920	386
1_76829_76968	1	76829	76968	5	1_76605_77920	386
1_76829_76963	1	76829	76963	148	1_76605_77920	386
1_76829_76960	1	76829	76960	2	1_76605_77920	386
1_76829_76961	1	76829	76961	14	1_76605_77920	386
1_76829_76969	1	76829	76969	19	1_76605_77920	386
1_76829_76947	1	76829	76947	9	1_76605_77920	386
1_76829_76941	1	76829	76941	2	1_76605_77920	386
1_76829_76942	1	76829	76942	2	1_76605_77920	386
1_76829_76949	1	76829	76949	6	1_76605_77920	386
1_76829_77015	1	76829	77015	61	1_76605_77920	386
1_76829_76937	1	76829	76937	11	1_76605_77920	386
1_76829_76936	1	76829	76936	46	1_76605_77920	386
1_76829_76988	1	76829	76988	19	1_76605_77920	386
1_76829_77013	1	76829	77013	11	1_76605_77920	386
1_76829_76978	1	76829	76978	41	1_76605_77920	386
1_76829_76952	1	76829	76952	198	1_76605_77920	386
1_76829_76957	1	76829	76957	40	1_76605_77920	386
1_76829_76954	1	76829	76954	2	1_76605_77920	386
1_76829_76939	1	76829	76939	1865	1_76605_77920	386
1_76829_76938	1	76829	76938	10742	1_76605_77920	386
1_76829_76994	1	76829	76994	6	1_76605_77920	386
1_76829_76975	1	76829	76975	2	1_76605_77920	386
1_76830_76937	1	76830	76937	2	1_76605_77920	386
1_76830_76936	1	76830	76936	36	1_76605_77920	386
1_76830_76939	1	76830	76939	45	1_76605_77920	386
1_76830_76938	1	76830	76938	33	1_76605_77920	386
1_76830_76994	1	76830	76994	4	1_76605_77920	386
1_76830_77013	1	76830	77013	6297	1_76605_77920	386
1_76830_77015	1	76830	77015	169	1_76605_77920	386
1_76830_76947	1	76830	76947	12	1_76605_77920	386
1_76830_76942	1	76830	76942	4	1_76605_77920	386
1_76830_76941	1	76830	76941	5	1_76605_77920	386
1_76830_76949	1	76830	76949	4	1_76605_77920	386
1_76830_76968	1	76830	76968	10	1_76605_77920	386
1_76830_76969	1	76830	76969	20	1_76605_77920	386
1_76830_76960	1	76830	76960	8	1_76605_77920	386
1_76830_76961	1	76830	76961	14	1_76605_77920	386
1_76830_76952	1	76830	76952	7	1_76605_77920	386
1_76830_76988	1	76830	76988	35	1_76605_77920	386
1_76830_76954	1	76830	76954	5	1_76605_77920	386
1_76830_76957	1	76830	76957	42	1_76605_77920	386
1_76830_76977	1	76830	76977	4	1_76605_77920	386
1_76830_76975	1	76830	76975	1052	1_76605_77920	386
1_76830_76978	1	76830	76978	89	1_76605_77920	386
1_76831_76963	1	76831	76963	3	1_76605_77920	386
1_76831_76976	1	76831	76976	5	1_76605_77920	386
1_76831_76975	1	76831	76975	4607	1_76605_77920	386
1_76833_76988	1	76833	76988	3	1_76605_77920	386
1_76833_76978	1	76833	76978	10	1_76605_77920	386
1_76833_76936	1	76833	76936	3	1_76605_77920	386
1_76833_76938	1	76833	76938	6	1_76605_77920	386
1_76833_76939	1	76833	76939	2	1_76605_77920	386
1_76833_77013	1	76833	77013	4	1_76605_77920	386
1_76833_77015	1	76833	77015	12	1_76605_77920	386
1_76833_76961	1	76833	76961	1745	1_76605_77920	386
1_76833_76947	1	76833	76947	3	1_76605_77920	386
1_76833_76969	1	76833	76969	2	1_76605_77920	386
1_76837_76936	1	76837	76936	2	1_76605_77920	386
1_76837_76978	1	76837	76978	2	1_76605_77920	386
1_76837_76961	1	76837	76961	3	1_76605_77920	386
1_76837_77015	1	76837	77015	2	1_76605_77920	386
1_76838_76947	1	76838	76947	5	1_76605_77920	386
1_76838_76961	1	76838	76961	1859	1_76605_77920	386
1_76838_76968	1	76838	76968	4	1_76605_77920	386
1_76838_76969	1	76838	76969	10	1_76605_77920	386
1_76838_76957	1	76838	76957	13	1_76605_77920	386
1_76838_76978	1	76838	76978	24	1_76605_77920	386
1_76838_76952	1	76838	76952	4	1_76605_77920	386
1_76838_76975	1	76838	76975	2	1_76605_77920	386
1_76838_76939	1	76838	76939	12	1_76605_77920	386
1_76838_76938	1	76838	76938	3	1_76605_77920	386
1_76838_76936	1	76838	76936	2	1_76605_77920	386
1_76838_77013	1	76838	77013	5	1_76605_77920	386
1_76838_77015	1	76838	77015	34	1_76605_77920	386
1_76838_76988	1	76838	76988	11	1_76605_77920	386
1_76839_77015	1	76839	77015	2	1_76605_77920	386
1_76840_77015	1	76840	77015	5	1_76605_77920	386
1_76840_76978	1	76840	76978	2	1_76605_77920	386
1_76840_76957	1	76840	76957	3	1_76605_77920	386
1_76840_76952	1	76840	76952	115	1_76605_77920	386
1_76840_76969	1	76840	76969	2	1_76605_77920	386
1_76840_76961	1	76840	76961	2	1_76605_77920	386
1_76841_76947	1	76841	76947	2	1_76605_77920	386
1_76841_76941	1	76841	76941	2	1_76605_77920	386
1_76841_76949	1	76841	76949	2	1_76605_77920	386
1_76841_76969	1	76841	76969	4	1_76605_77920	386
1_76841_76961	1	76841	76961	4	1_76605_77920	386
1_76841_77013	1	76841	77013	4	1_76605_77920	386
1_76841_77015	1	76841	77015	21	1_76605_77920	386
1_76841_76957	1	76841	76957	19	1_76605_77920	386
1_76841_76952	1	76841	76952	2	1_76605_77920	386
1_76841_76977	1	76841	76977	2	1_76605_77920	386
1_76841_76978	1	76841	76978	19	1_76605_77920	386
1_76841_76960	1	76841	76960	3	1_76605_77920	386
1_76841_76936	1	76841	76936	7	1_76605_77920	386
1_76841_76939	1	76841	76939	3	1_76605_77920	386
1_76841_76938	1	76841	76938	3	1_76605_77920	386
1_76842_77013	1	76842	77013	17	1_76605_77920	386
1_76842_77015	1	76842	77015	60	1_76605_77920	386
1_76842_76947	1	76842	76947	14	1_76605_77920	386
1_76842_76941	1	76842	76941	2	1_76605_77920	386
1_76842_76963	1	76842	76963	3	1_76605_77920	386
1_76842_76961	1	76842	76961	2249	1_76605_77920	386
1_76842_76960	1	76842	76960	5	1_76605_77920	386
1_76842_76969	1	76842	76969	8	1_76605_77920	386
1_76842_76968	1	76842	76968	2	1_76605_77920	386
1_76842_76957	1	76842	76957	822	1_76605_77920	386
1_76842_76952	1	76842	76952	10	1_76605_77920	386
1_76842_76978	1	76842	76978	58	1_76605_77920	386
1_76842_76975	1	76842	76975	7	1_76605_77920	386
1_76842_76976	1	76842	76976	4	1_76605_77920	386
1_76842_76977	1	76842	76977	2	1_76605_77920	386
1_76842_76988	1	76842	76988	20	1_76605_77920	386
1_76842_76936	1	76842	76936	11	1_76605_77920	386
1_76842_76938	1	76842	76938	8	1_76605_77920	386
1_76842_76939	1	76842	76939	8	1_76605_77920	386
1_76842_76994	1	76842	76994	5	1_76605_77920	386
1_76843_76961	1	76843	76961	3	1_76605_77920	386
1_76843_76957	1	76843	76957	3	1_76605_77920	386
1_76845_77015	1	76845	77015	14	1_76605_77920	386
1_76845_76936	1	76845	76936	3	1_76605_77920	386
1_76845_76952	1	76845	76952	2	1_76605_77920	386
1_76845_76957	1	76845	76957	4	1_76605_77920	386
1_76845_76978	1	76845	76978	6	1_76605_77920	386
1_76845_76988	1	76845	76988	4	1_76605_77920	386
1_76845_76947	1	76845	76947	2	1_76605_77920	386
1_76846_76939	1	76846	76939	65	1_76605_77920	386
1_76851_77015	1	76851	77015	7	1_76605_77920	386
1_76851_76960	1	76851	76960	2	1_76605_77920	386
1_76867_76988	1	76867	76988	2	1_76605_77920	386
1_197517_197779	1	197517	197779	13	1_197063_197956	13
1_197517_197727	1	197517	197727	3	1_197063_197956	13
1_197517_197780	1	197517	197780	5	1_197063_197956	13
1_197517_197781	1	197517	197781	10192	1_197063_197956	13
1_197521_197759	1	197521	197759	10	1_197063_197956	13
1_197521_197817	1	197521	197817	19576	1_197063_197956	13
1_197542_197727	1	197542	197727	54	1_197063_197956	13
1_197596_197817	1	197596	197817	13	1_197063_197956	13
1_197596_197781	1	197596	197781	39	1_197063_197956	13
1_197596_197759	1	197596	197759	1149	1_197063_197956	13
1_197596_197779	1	197596	197779	5035	1_197063_197956	13
1_197629_197811	1	197629	197811	135	1_197063_197956	13
1_197630_197744	1	197630	197744	145	1_197063_197956	13
1_253902_254169	1	253902	254169	4	1_253521_254474	31
1_253905_254114	1	253905	254114	466	1_253521_254474	31
1_253905_254067	1	253905	254067	118	1_253521_254474	31
1_253905_254169	1	253905	254169	22569	1_253521_254474	31
1_253905_254054	1	253905	254054	468	1_253521_254474	31
1_253906_254169	1	253906	254169	2	1_253521_254474	31
1_253907_254114	1	253907	254114	2	1_253521_254474	31
1_253907_254067	1	253907	254067	109	1_253521_254474	31
1_253912_254097	1	253912	254097	2	1_253521_254474	31
1_253912_254153	1	253912	254153	2	1_253521_254474	31
1_253913_254153	1	253913	254153	153	1_253521_254474	31
1_253914_254169	1	253914	254169	10	1_253521_254474	31
1_253914_254067	1	253914	254067	512	1_253521_254474	31
1_253917_254100	1	253917	254100	46	1_253521_254474	31
1_253920_254114	1	253920	254114	8410	1_253521_254474	31
1_253920_254054	1	253920	254054	66	1_253521_254474	31
1_253920_254169	1	253920	254169	260	1_253521_254474	31
1_253920_254067	1	253920	254067	6	1_253521_254474	31
1_253923_254054	1	253923	254054	3	1_253521_254474	31
1_253924_254169	1	253924	254169	292	1_253521_254474	31
1_253924_254067	1	253924	254067	24	1_253521_254474	31
1_253924_254114	1	253924	254114	86	1_253521_254474	31
1_253924_254054	1	253924	254054	17146	1_253521_254474	31
1_253927_254097	1	253927	254097	1896	1_253521_254474	31
1_253941_254067	1	253941	254067	7	1_253521_254474	31
1_253941_254169	1	253941	254169	111	1_253521_254474	31
1_253941_254054	1	253941	254054	32	1_253521_254474	31
1_253941_254114	1	253941	254114	31	1_253521_254474	31
1_253942_254169	1	253942	254169	10	1_253521_254474	31
1_253942_254067	1	253942	254067	2295	1_253521_254474	31
1_253942_254114	1	253942	254114	4	1_253521_254474	31
1_366340_366609	1	366340	366609	2	1_365090_367153	43
1_366363_366631	1	366363	366631	8	1_365090_367153	43
1_366363_366609	1	366363	366609	5009	1_365090_367153	43
1_366363_366578	1	366363	366578	7	1_365090_367153	43
1_366363_366616	1	366363	366616	11	1_365090_367153	43
1_366375_366486	1	366375	366486	2	1_365090_367153	43
1_366375_366555	1	366375	366555	5	1_365090_367153	43
1_366375_366558	1	366375	366558	6	1_365090_367153	43
1_366375_366569	1	366375	366569	394	1_365090_367153	43
1_366375_366560	1	366375	366560	57228	1_365090_367153	43
1_366375_366614	1	366375	366614	627	1_365090_367153	43
1_366375_366585	1	366375	366585	2	1_365090_367153	43
1_366375_366556	1	366375	366556	4	1_365090_367153	43
1_366375_366559	1	366375	366559	4	1_365090_367153	43
1_366375_366579	1	366375	366579	7	1_365090_367153	43
1_366376_366560	1	366376	366560	2	1_365090_367153	43
1_366378_366609	1	366378	366609	13	1_365090_367153	43
1_366378_366616	1	366378	366616	1427	1_365090_367153	43
1_366378_366578	1	366378	366578	3	1_365090_367153	43
1_366380_366579	1	366380	366579	13	1_365090_367153	43
1_366380_366578	1	366380	366578	1214	1_365090_367153	43
1_366380_366613	1	366380	366613	3	1_365090_367153	43
1_366380_366614	1	366380	366614	30647	1_365090_367153	43
1_366380_366585	1	366380	366585	8	1_365090_367153	43
1_366380_366560	1	366380	366560	1226	1_365090_367153	43
1_366380_366569	1	366380	366569	434	1_365090_367153	43
1_366380_366609	1	366380	366609	8	1_365090_367153	43
1_366380_366558	1	366380	366558	4	1_365090_367153	43
1_366380_366556	1	366380	366556	7	1_365090_367153	43
1_366380_366555	1	366380	366555	2	1_365090_367153	43
1_366381_366614	1	366381	366614	2	1_365090_367153	43
1_366438_366631	1	366438	366631	3437	1_365090_367153	43
1_366438_366616	1	366438	366616	3	1_365090_367153	43
1_366438_366578	1	366438	366578	3	1_365090_367153	43
1_366438_366609	1	366438	366609	16	1_365090_367153	43
1_366458_366614	1	366458	366614	12	1_365090_367153	43
1_366458_366569	1	366458	366569	14	1_365090_367153	43
1_366458_366560	1	366458	366560	9	1_365090_367153	43
1_366458_366579	1	366458	366579	2949	1_365090_367153	43
1_366469_366614	1	366469	366614	4	1_365090_367153	43
1_366477_366614	1	366477	366614	2	1_365090_367153	43
1_366477_366569	1	366477	366569	2	1_365090_367153	43
1_366477_366585	1	366477	366585	865	1_365090_367153	43
1_405301_405588	1	405301	405588	86	1_404877_405849	98
1_405314_405481	1	405314	405481	2	1_404877_405849	98
1_405314_405512	1	405314	405512	2	1_404877_405849	98
1_405314_405554	1	405314	405554	19	1_404877_405849	98
1_405314_405502	1	405314	405502	3	1_404877_405849	98
1_405314_405498	1	405314	405498	8	1_404877_405849	98
1_405314_405504	1	405314	405504	2	1_404877_405849	98
1_405314_405564	1	405314	405564	41	1_404877_405849	98
1_405336_405506	1	405336	405506	271	1_404877_405849	98
1_405337_405479	1	405337	405479	3	1_404877_405849	98
1_405337_405498	1	405337	405498	58	1_404877_405849	98
1_405337_405514	1	405337	405514	29	1_404877_405849	98
1_405337_405512	1	405337	405512	5	1_404877_405849	98
1_405337_405554	1	405337	405554	302	1_404877_405849	98
1_405337_405564	1	405337	405564	15414	1_404877_405849	98
1_405337_405563	1	405337	405563	2	1_404877_405849	98
1_405337_405481	1	405337	405481	12	1_404877_405849	98
1_405337_405519	1	405337	405519	5	1_404877_405849	98
1_405337_405502	1	405337	405502	20	1_404877_405849	98
1_405337_405504	1	405337	405504	9	1_404877_405849	98
1_405338_405564	1	405338	405564	4	1_404877_405849	98
1_405346_405564	1	405346	405564	5	1_404877_405849	98
1_405346_405504	1	405346	405504	484	1_404877_405849	98
1_405354_405564	1	405354	405564	12	1_404877_405849	98
1_405354_405502	1	405354	405502	1468	1_404877_405849	98
1_405354_405554	1	405354	405554	5	1_404877_405849	98
1_405361_405554	1	405361	405554	143	1_404877_405849	98
1_405361_405479	1	405361	405479	5	1_404877_405849	98
1_405361_405498	1	405361	405498	57	1_404877_405849	98
1_405361_405502	1	405361	405502	23	1_404877_405849	98
1_405361_405504	1	405361	405504	15	1_404877_405849	98
1_405361_405564	1	405361	405564	245	1_404877_405849	98
1_405361_405481	1	405361	405481	14	1_404877_405849	98
1_405361_405519	1	405361	405519	5	1_404877_405849	98
1_405361_405514	1	405361	405514	20	1_404877_405849	98
1_405361_405512	1	405361	405512	10	1_404877_405849	98
1_405364_405504	1	405364	405504	3	1_404877_405849	98
1_405364_405502	1	405364	405502	6	1_404877_405849	98
1_405364_405564	1	405364	405564	1529	1_404877_405849	98
1_405364_405498	1	405364	405498	3494	1_404877_405849	98
1_405364_405519	1	405364	405519	2	1_404877_405849	98
1_405364_405514	1	405364	405514	1135	1_404877_405849	98
1_405364_405554	1	405364	405554	65	1_404877_405849	98
1_405364_405481	1	405364	405481	609	1_404877_405849	98
1_405372_405519	1	405372	405519	5	1_404877_405849	98
1_405372_405514	1	405372	405514	25	1_404877_405849	98
1_405372_405512	1	405372	405512	12	1_404877_405849	98
1_405372_405553	1	405372	405553	3	1_404877_405849	98
1_405372_405554	1	405372	405554	15477	1_404877_405849	98
1_405372_405479	1	405372	405479	4	1_404877_405849	98
1_405372_405498	1	405372	405498	52	1_404877_405849	98
1_405372_405502	1	405372	405502	19	1_404877_405849	98
1_405372_405504	1	405372	405504	10	1_404877_405849	98
1_405372_405564	1	405372	405564	436	1_404877_405849	98
1_405372_405481	1	405372	405481	7	1_404877_405849	98
1_405373_405554	1	405373	405554	3	1_404877_405849	98
1_405375_405514	1	405375	405514	51	1_404877_405849	98
1_405375_405481	1	405375	405481	2	1_404877_405849	98
1_405375_405554	1	405375	405554	5	1_404877_405849	98
1_405375_405564	1	405375	405564	3	1_404877_405849	98
1_405375_405498	1	405375	405498	2	1_404877_405849	98
1_405378_405554	1	405378	405554	4	1_404877_405849	98
1_405378_405564	1	405378	405564	6	1_404877_405849	98
1_405378_405498	1	405378	405498	1368	1_404877_405849	98
1_405380_405498	1	405380	405498	4	1_404877_405849	98
1_405380_405554	1	405380	405554	23	1_404877_405849	98
1_405380_405481	1	405380	405481	2	1_404877_405849	98
1_405380_405564	1	405380	405564	23	1_404877_405849	98
1_405380_405502	1	405380	405502	2	1_404877_405849	98
1_405387_405554	1	405387	405554	16	1_404877_405849	98
1_405387_405564	1	405387	405564	19	1_404877_405849	98
1_405392_405564	1	405392	405564	7	1_404877_405849	98
1_405392_405554	1	405392	405554	6	1_404877_405849	98
1_405396_405498	1	405396	405498	2	1_404877_405849	98
1_405396_405502	1	405396	405502	2	1_404877_405849	98
1_405396_405564	1	405396	405564	30	1_404877_405849	98
1_405396_405514	1	405396	405514	2	1_404877_405849	98
1_405396_405554	1	405396	405554	19	1_404877_405849	98
1_405397_405554	1	405397	405554	12	1_404877_405849	98
1_405397_405498	1	405397	405498	2	1_404877_405849	98
1_405397_405519	1	405397	405519	2	1_404877_405849	98
1_405397_405514	1	405397	405514	6	1_404877_405849	98
1_405397_405564	1	405397	405564	25	1_404877_405849	98
1_405399_405564	1	405399	405564	67	1_404877_405849	98
1_405399_405498	1	405399	405498	8	1_404877_405849	98
1_405399_405479	1	405399	405479	2	1_404877_405849	98
1_405399_405519	1	405399	405519	2	1_404877_405849	98
1_405399_405554	1	405399	405554	43	1_404877_405849	98
1_405400_405479	1	405400	405479	1059	1_404877_405849	98
1_405400_405554	1	405400	405554	16	1_404877_405849	98
1_405400_405519	1	405400	405519	1384	1_404877_405849	98
1_405400_405564	1	405400	405564	26	1_404877_405849	98
1_405401_405564	1	405401	405564	4	1_404877_405849	98
1_405401_405536	1	405401	405536	642	1_404877_405849	98
1_405401_405554	1	405401	405554	4	1_404877_405849	98
1_405402_405529	1	405402	405529	291	1_404877_405849	98
1_405403_405564	1	405403	405564	3	1_404877_405849	98
1_405403_405554	1	405403	405554	3	1_404877_405849	98
1_427647_427750	1	427647	427750	2	1_427483_429172	262
1_427821_428058	1	427821	428058	2	1_427483_429172	262
1_427821_428065	1	427821	428065	3	1_427483_429172	262
1_427821_428105	1	427821	428105	4	1_427483_429172	262
1_427821_428106	1	427821	428106	1355	1_427483_429172	262
1_427821_428121	1	427821	428121	9	1_427483_429172	262
1_427821_428056	1	427821	428056	4	1_427483_429172	262
1_427845_428132	1	427845	428132	3	1_427483_429172	262
1_427845_428056	1	427845	428056	775	1_427483_429172	262
1_427851_428065	1	427851	428065	2	1_427483_429172	262
1_427865_428180	1	427865	428180	2	1_427483_429172	262
1_427865_428065	1	427865	428065	2	1_427483_429172	262
1_427865_428056	1	427865	428056	4	1_427483_429172	262
1_427865_428106	1	427865	428106	6	1_427483_429172	262
1_427876_428058	1	427876	428058	236	1_427483_429172	262
1_427899_428172	1	427899	428172	14	1_427483_429172	262
1_427899_428132	1	427899	428132	8	1_427483_429172	262
1_427899_428065	1	427899	428065	5	1_427483_429172	262
1_427899_428180	1	427899	428180	4	1_427483_429172	262
1_427899_428187	1	427899	428187	5	1_427483_429172	262
1_427899_428106	1	427899	428106	11	1_427483_429172	262
1_427899_428121	1	427899	428121	3	1_427483_429172	262
1_427899_428058	1	427899	428058	4	1_427483_429172	262
1_427899_428056	1	427899	428056	2	1_427483_429172	262
1_427905_428132	1	427905	428132	10	1_427483_429172	262
1_427905_428180	1	427905	428180	12	1_427483_429172	262
1_427905_428204	1	427905	428204	3	1_427483_429172	262
1_427905_428065	1	427905	428065	2225	1_427483_429172	262
1_427905_428042	1	427905	428042	2	1_427483_429172	262
1_427905_428106	1	427905	428106	16	1_427483_429172	262
1_427905_428121	1	427905	428121	4	1_427483_429172	262
1_427905_428187	1	427905	428187	19	1_427483_429172	262
1_427905_428056	1	427905	428056	9	1_427483_429172	262
1_427905_428054	1	427905	428054	2	1_427483_429172	262
1_427905_428058	1	427905	428058	3	1_427483_429172	262
1_427905_428172	1	427905	428172	18	1_427483_429172	262
1_427906_428065	1	427906	428065	3	1_427483_429172	262
1_427933_428065	1	427933	428065	9	1_427483_429172	262
1_427933_428121	1	427933	428121	45	1_427483_429172	262
1_427933_428106	1	427933	428106	19	1_427483_429172	262
1_427933_428204	1	427933	428204	17	1_427483_429172	262
1_427933_428132	1	427933	428132	17	1_427483_429172	262
1_427933_428172	1	427933	428172	82	1_427483_429172	262
1_427933_428153	1	427933	428153	3	1_427483_429172	262
1_427933_428180	1	427933	428180	22	1_427483_429172	262
1_427933_428187	1	427933	428187	57	1_427483_429172	262
1_427933_428056	1	427933	428056	4	1_427483_429172	262
1_427933_428058	1	427933	428058	5	1_427483_429172	262
1_427933_428194	1	427933	428194	4	1_427483_429172	262
1_427935_428172	1	427935	428172	5	1_427483_429172	262
1_427935_428132	1	427935	428132	2	1_427483_429172	262
1_427935_428187	1	427935	428187	2	1_427483_429172	262
1_427936_428180	1	427936	428180	5	1_427483_429172	262
1_427936_428187	1	427936	428187	17	1_427483_429172	262
1_427936_428058	1	427936	428058	2	1_427483_429172	262
1_427936_428204	1	427936	428204	6	1_427483_429172	262
1_427936_428172	1	427936	428172	24	1_427483_429172	262
1_427936_428132	1	427936	428132	4	1_427483_429172	262
1_427936_428121	1	427936	428121	23	1_427483_429172	262
1_427936_428106	1	427936	428106	1445	1_427483_429172	262
1_427936_428105	1	427936	428105	3	1_427483_429172	262
1_427940_428121	1	427940	428121	7	1_427483_429172	262
1_427940_428106	1	427940	428106	3	1_427483_429172	262
1_427940_428064	1	427940	428064	272	1_427483_429172	262
1_427940_428180	1	427940	428180	2	1_427483_429172	262
1_427940_428187	1	427940	428187	7	1_427483_429172	262
1_427940_428172	1	427940	428172	6	1_427483_429172	262
1_427940_428132	1	427940	428132	3	1_427483_429172	262
1_427940_428057	1	427940	428057	114	1_427483_429172	262
1_427940_428058	1	427940	428058	2	1_427483_429172	262
1_427940_428204	1	427940	428204	3	1_427483_429172	262
1_427941_428121	1	427941	428121	4	1_427483_429172	262
1_427941_428204	1	427941	428204	2	1_427483_429172	262
1_427941_428172	1	427941	428172	2	1_427483_429172	262
1_427941_428180	1	427941	428180	3	1_427483_429172	262
1_427941_428187	1	427941	428187	3	1_427483_429172	262
1_427945_428066	1	427945	428066	295	1_427483_429172	262
1_427945_428065	1	427945	428065	4	1_427483_429172	262
1_427945_428187	1	427945	428187	23	1_427483_429172	262
1_427945_428180	1	427945	428180	11	1_427483_429172	262
1_427945_428531	1	427945	428531	242	1_427483_429172	262
1_427945_428106	1	427945	428106	10	1_427483_429172	262
1_427945_428128	1	427945	428128	68	1_427483_429172	262
1_427945_428056	1	427945	428056	2	1_427483_429172	262
1_427945_428121	1	427945	428121	3	1_427483_429172	262
1_427945_428204	1	427945	428204	6	1_427483_429172	262
1_427945_428132	1	427945	428132	9	1_427483_429172	262
1_427945_428172	1	427945	428172	20	1_427483_429172	262
1_427946_428187	1	427946	428187	830	1_427483_429172	262
1_427946_428121	1	427946	428121	497	1_427483_429172	262
1_427946_428107	1	427946	428107	4	1_427483_429172	262
1_427946_428106	1	427946	428106	91	1_427483_429172	262
1_427946_428180	1	427946	428180	10147	1_427483_429172	262
1_427946_428066	1	427946	428066	4	1_427483_429172	262
1_427946_428064	1	427946	428064	3	1_427483_429172	262
1_427946_428065	1	427946	428065	25	1_427483_429172	262
1_427946_428063	1	427946	428063	505	1_427483_429172	262
1_427946_428204	1	427946	428204	287	1_427483_429172	262
1_427946_428132	1	427946	428132	9387	1_427483_429172	262
1_427946_428114	1	427946	428114	5	1_427483_429172	262
1_427946_428172	1	427946	428172	903	1_427483_429172	262
1_427946_428194	1	427946	428194	58	1_427483_429172	262
1_427946_428153	1	427946	428153	15	1_427483_429172	262
1_427946_428151	1	427946	428151	4	1_427483_429172	262
1_427946_428057	1	427946	428057	6	1_427483_429172	262
1_427946_428056	1	427946	428056	16	1_427483_429172	262
1_427946_428054	1	427946	428054	3	1_427483_429172	262
1_427946_428058	1	427946	428058	236	1_427483_429172	262
1_427948_428058	1	427948	428058	1197	1_427483_429172	262
1_427948_428056	1	427948	428056	2	1_427483_429172	262
1_427948_428180	1	427948	428180	13	1_427483_429172	262
1_427948_428187	1	427948	428187	41	1_427483_429172	262
1_427948_428106	1	427948	428106	4	1_427483_429172	262
1_427948_428121	1	427948	428121	28	1_427483_429172	262
1_427948_428065	1	427948	428065	2	1_427483_429172	262
1_427948_428204	1	427948	428204	17	1_427483_429172	262
1_427948_428194	1	427948	428194	2	1_427483_429172	262
1_427948_428153	1	427948	428153	768	1_427483_429172	262
1_427948_428172	1	427948	428172	44	1_427483_429172	262
1_427948_428132	1	427948	428132	24	1_427483_429172	262
1_427949_428054	1	427949	428054	81	1_427483_429172	262
1_427949_428064	1	427949	428064	3	1_427483_429172	262
1_427949_428531	1	427949	428531	4	1_427483_429172	262
1_427949_428187	1	427949	428187	5	1_427483_429172	262
1_427949_428188	1	427949	428188	37	1_427483_429172	262
1_427950_428114	1	427950	428114	7	1_427483_429172	262
1_427950_428187	1	427950	428187	21360	1_427483_429172	262
1_427950_428194	1	427950	428194	84	1_427483_429172	262
1_427950_428060	1	427950	428060	2	1_427483_429172	262
1_427950_428063	1	427950	428063	4	1_427483_429172	262
1_427950_428065	1	427950	428065	31	1_427483_429172	262
1_427950_428066	1	427950	428066	3	1_427483_429172	262
1_427950_428180	1	427950	428180	342	1_427483_429172	262
1_427950_428121	1	427950	428121	569	1_427483_429172	262
1_427950_428106	1	427950	428106	117	1_427483_429172	262
1_427950_428107	1	427950	428107	4	1_427483_429172	262
1_427950_428064	1	427950	428064	4	1_427483_429172	262
1_427950_428056	1	427950	428056	11	1_427483_429172	262
1_427950_428057	1	427950	428057	4	1_427483_429172	262
1_427950_428058	1	427950	428058	14	1_427483_429172	262
1_427950_428204	1	427950	428204	488	1_427483_429172	262
1_427950_428172	1	427950	428172	1299	1_427483_429172	262
1_427950_428151	1	427950	428151	4	1_427483_429172	262
1_427950_428153	1	427950	428153	19	1_427483_429172	262
1_427950_428132	1	427950	428132	228	1_427483_429172	262
1_427951_428187	1	427951	428187	17	1_427483_429172	262
1_427952_428060	1	427952	428060	216	1_427483_429172	262
1_427952_428187	1	427952	428187	2	1_427483_429172	262
1_427952_428121	1	427952	428121	2	1_427483_429172	262
1_427955_428204	1	427955	428204	5	1_427483_429172	262
1_427955_428132	1	427955	428132	3	1_427483_429172	262
1_427955_428172	1	427955	428172	9	1_427483_429172	262
1_427955_428121	1	427955	428121	5	1_427483_429172	262
1_427955_428106	1	427955	428106	4	1_427483_429172	262
1_427955_428180	1	427955	428180	2	1_427483_429172	262
1_427955_428187	1	427955	428187	12	1_427483_429172	262
1_427959_428054	1	427959	428054	379	1_427483_429172	262
1_427959_428172	1	427959	428172	2	1_427483_429172	262
1_427961_428204	1	427961	428204	683	1_427483_429172	262
1_427961_428194	1	427961	428194	116	1_427483_429172	262
1_427961_428057	1	427961	428057	3	1_427483_429172	262
1_427961_428132	1	427961	428132	258	1_427483_429172	262
1_427961_428058	1	427961	428058	3	1_427483_429172	262
1_427961_428114	1	427961	428114	12	1_427483_429172	262
1_427961_428172	1	427961	428172	26255	1_427483_429172	262
1_427961_428151	1	427961	428151	15	1_427483_429172	262
1_427961_428153	1	427961	428153	27	1_427483_429172	262
1_427961_428065	1	427961	428065	18	1_427483_429172	262
1_427961_428186	1	427961	428186	2	1_427483_429172	262
1_427961_428187	1	427961	428187	1343	1_427483_429172	262
1_427961_428180	1	427961	428180	299	1_427483_429172	262
1_427961_428063	1	427961	428063	4	1_427483_429172	262
1_427961_428121	1	427961	428121	674	1_427483_429172	262
1_427961_428106	1	427961	428106	112	1_427483_429172	262
1_427961_428107	1	427961	428107	2	1_427483_429172	262
1_427966_428172	1	427966	428172	2	1_427483_429172	262
1_427966_428187	1	427966	428187	2	1_427483_429172	262
1_427970_428106	1	427970	428106	3	1_427483_429172	262
1_427970_428121	1	427970	428121	2	1_427483_429172	262
1_427970_428180	1	427970	428180	2	1_427483_429172	262
1_427970_428187	1	427970	428187	9	1_427483_429172	262
1_427970_428172	1	427970	428172	11	1_427483_429172	262
1_427970_428132	1	427970	428132	2	1_427483_429172	262
1_427970_428204	1	427970	428204	2	1_427483_429172	262
1_427971_428204	1	427971	428204	1043	1_427483_429172	262
1_427971_428180	1	427971	428180	427	1_427483_429172	262
1_427971_428187	1	427971	428187	1913	1_427483_429172	262
1_427971_428107	1	427971	428107	921	1_427483_429172	262
1_427971_428121	1	427971	428121	1000	1_427483_429172	262
1_427971_428106	1	427971	428106	108	1_427483_429172	262
1_427971_428114	1	427971	428114	10	1_427483_429172	262
1_427971_428194	1	427971	428194	156	1_427483_429172	262
1_427971_428151	1	427971	428151	16	1_427483_429172	262
1_427971_428153	1	427971	428153	41	1_427483_429172	262
1_427971_428172	1	427971	428172	38385	1_427483_429172	262
1_427971_428171	1	427971	428171	3	1_427483_429172	262
1_427971_428132	1	427971	428132	302	1_427483_429172	262
1_427971_428058	1	427971	428058	2	1_427483_429172	262
1_427971_428057	1	427971	428057	2	1_427483_429172	262
1_427971_428056	1	427971	428056	5	1_427483_429172	262
1_427973_428172	1	427973	428172	20	1_427483_429172	262
1_427973_428132	1	427973	428132	4	1_427483_429172	262
1_427973_428204	1	427973	428204	12	1_427483_429172	262
1_427973_428187	1	427973	428187	14	1_427483_429172	262
1_427973_428180	1	427973	428180	3	1_427483_429172	262
1_427973_428106	1	427973	428106	5	1_427483_429172	262
1_427974_428114	1	427974	428114	11	1_427483_429172	262
1_427974_428132	1	427974	428132	257	1_427483_429172	262
1_427974_428057	1	427974	428057	544	1_427483_429172	262
1_427974_428058	1	427974	428058	3	1_427483_429172	262
1_427974_428153	1	427974	428153	28	1_427483_429172	262
1_427974_428151	1	427974	428151	16	1_427483_429172	262
1_427974_428172	1	427974	428172	1707	1_427483_429172	262
1_427974_428204	1	427974	428204	29372	1_427483_429172	262
1_427974_428203	1	427974	428203	2	1_427483_429172	262
1_427974_428194	1	427974	428194	171	1_427483_429172	262
1_427974_428106	1	427974	428106	56	1_427483_429172	262
1_427974_428107	1	427974	428107	14	1_427483_429172	262
1_427974_428121	1	427974	428121	780	1_427483_429172	262
1_427974_428187	1	427974	428187	1618	1_427483_429172	262
1_427974_428180	1	427974	428180	298	1_427483_429172	262
1_427975_428172	1	427975	428172	33	1_427483_429172	262
1_427975_428187	1	427975	428187	39	1_427483_429172	262
1_427975_428180	1	427975	428180	5	1_427483_429172	262
1_427975_428106	1	427975	428106	5	1_427483_429172	262
1_427975_428121	1	427975	428121	10	1_427483_429172	262
1_427975_428081	1	427975	428081	267	1_427483_429172	262
1_427975_428194	1	427975	428194	4	1_427483_429172	262
1_427975_428204	1	427975	428204	20	1_427483_429172	262
1_427975_428132	1	427975	428132	9	1_427483_429172	262
1_427976_428109	1	427976	428109	265	1_427483_429172	262
1_427977_428153	1	427977	428153	49	1_427483_429172	262
1_427977_428151	1	427977	428151	26	1_427483_429172	262
1_427977_428058	1	427977	428058	2	1_427483_429172	262
1_427977_428057	1	427977	428057	2	1_427483_429172	262
1_427977_428054	1	427977	428054	3	1_427483_429172	262
1_427977_428204	1	427977	428204	1060	1_427483_429172	262
1_427977_428180	1	427977	428180	341	1_427483_429172	262
1_427977_428187	1	427977	428187	34169	1_427483_429172	262
1_427977_428188	1	427977	428188	2	1_427483_429172	262
1_427977_428121	1	427977	428121	1052	1_427483_429172	262
1_427977_428107	1	427977	428107	5	1_427483_429172	262
1_427977_428106	1	427977	428106	77	1_427483_429172	262
1_427977_428065	1	427977	428065	4	1_427483_429172	262
1_427977_428194	1	427977	428194	181	1_427483_429172	262
1_427977_428132	1	427977	428132	299	1_427483_429172	262
1_427977_428114	1	427977	428114	8	1_427483_429172	262
1_427977_428172	1	427977	428172	2041	1_427483_429172	262
1_427978_428187	1	427978	428187	12	1_427483_429172	262
1_427983_428172	1	427983	428172	356	1_427483_429172	262
1_427983_428151	1	427983	428151	1013	1_427483_429172	262
1_427983_428153	1	427983	428153	3	1_427483_429172	262
1_427983_428194	1	427983	428194	4960	1_427483_429172	262
1_427983_428121	1	427983	428121	161	1_427483_429172	262
1_427983_428106	1	427983	428106	7	1_427483_429172	262
1_427983_428187	1	427983	428187	281	1_427483_429172	262
1_427983_428204	1	427983	428204	157	1_427483_429172	262
1_427983_428180	1	427983	428180	48	1_427483_429172	262
1_427983_428132	1	427983	428132	55	1_427483_429172	262
1_427983_428114	1	427983	428114	4	1_427483_429172	262
1_428087_428187	1	428087	428187	2	1_427483_429172	262
1_428182_428315	1	428182	428315	4	1_427483_429172	262
1_516029_516209	1	516029	516209	4	1_515664_516420	125
1_516029_516265	1	516029	516265	20	1_515664_516420	125
1_516029_516243	1	516029	516243	10	1_515664_516420	125
1_516029_516286	1	516029	516286	288	1_515664_516420	125
1_516029_516233	1	516029	516233	28	1_515664_516420	125
1_516029_516231	1	516029	516231	70	1_515664_516420	125
1_516029_516214	1	516029	516214	12	1_515664_516420	125
1_516029_516210	1	516029	516210	60266	1_515664_516420	125
1_516029_516259	1	516029	516259	16	1_515664_516420	125
1_516030_516210	1	516030	516210	15	1_515664_516420	125
1_516065_516286	1	516065	516286	18	1_515664_516420	125
1_516065_516231	1	516065	516231	7	1_515664_516420	125
1_516065_516210	1	516065	516210	56	1_515664_516420	125
1_516065_516233	1	516065	516233	4	1_515664_516420	125
1_516068_516265	1	516068	516265	3	1_515664_516420	125
1_516068_516243	1	516068	516243	6	1_515664_516420	125
1_516068_516286	1	516068	516286	93	1_515664_516420	125
1_516068_516259	1	516068	516259	8	1_515664_516420	125
1_516068_516233	1	516068	516233	12	1_515664_516420	125
1_516068_516231	1	516068	516231	9734	1_515664_516420	125
1_516068_516214	1	516068	516214	4	1_515664_516420	125
1_516068_516210	1	516068	516210	210	1_515664_516420	125
1_516072_516231	1	516072	516231	3	1_515664_516420	125
1_516072_516210	1	516072	516210	2011	1_515664_516420	125
1_516072_516286	1	516072	516286	9	1_515664_516420	125
1_516076_516222	1	516076	516222	6	1_515664_516420	125
1_516076_516265	1	516076	516265	60	1_515664_516420	125
1_516076_516243	1	516076	516243	39	1_515664_516420	125
1_516076_516286	1	516076	516286	31362	1_515664_516420	125
1_516076_516231	1	516076	516231	201	1_515664_516420	125
1_516076_516233	1	516076	516233	76	1_515664_516420	125
1_516076_516214	1	516076	516214	12	1_515664_516420	125
1_516076_516210	1	516076	516210	1189	1_515664_516420	125
1_516076_516259	1	516076	516259	36	1_515664_516420	125
1_516077_516286	1	516077	516286	2	1_515664_516420	125
1_516082_516286	1	516082	516286	2	1_515664_516420	125
1_516082_516210	1	516082	516210	2	1_515664_516420	125
1_516083_516210	1	516083	516210	4	1_515664_516420	125
1_516083_516286	1	516083	516286	2	1_515664_516420	125
1_516084_516286	1	516084	516286	14	1_515664_516420	125
1_516084_516214	1	516084	516214	1190	1_515664_516420	125
1_516084_516210	1	516084	516210	24	1_515664_516420	125
1_516084_516231	1	516084	516231	4	1_515664_516420	125
1_516085_516210	1	516085	516210	12	1_515664_516420	125
1_516086_516265	1	516086	516265	3	1_515664_516420	125
1_516086_516243	1	516086	516243	3	1_515664_516420	125
1_516086_516286	1	516086	516286	35	1_515664_516420	125
1_516086_516233	1	516086	516233	2491	1_515664_516420	125
1_516086_516231	1	516086	516231	13	1_515664_516420	125
1_516086_516210	1	516086	516210	91	1_515664_516420	125
1_516086_516259	1	516086	516259	2	1_515664_516420	125
1_516087_516233	1	516087	516233	4	1_515664_516420	125
1_516088_516210	1	516088	516210	5	1_515664_516420	125
1_516089_516286	1	516089	516286	7	1_515664_516420	125
1_516089_516210	1	516089	516210	8	1_515664_516420	125
1_516090_516231	1	516090	516231	7	1_515664_516420	125
1_516090_516233	1	516090	516233	3	1_515664_516420	125
1_516090_516210	1	516090	516210	60	1_515664_516420	125
1_516090_516286	1	516090	516286	29	1_515664_516420	125
1_516091_516286	1	516091	516286	4	1_515664_516420	125
1_516091_516231	1	516091	516231	2	1_515664_516420	125
1_516091_516210	1	516091	516210	19	1_515664_516420	125
1_516092_516286	1	516092	516286	6	1_515664_516420	125
1_516092_516231	1	516092	516231	4	1_515664_516420	125
1_516092_516214	1	516092	516214	2	1_515664_516420	125
1_516092_516210	1	516092	516210	34	1_515664_516420	125
1_516093_516210	1	516093	516210	3	1_515664_516420	125
1_516094_516286	1	516094	516286	4	1_515664_516420	125
1_516094_516231	1	516094	516231	2	1_515664_516420	125
1_516094_516233	1	516094	516233	2	1_515664_516420	125
1_516094_516210	1	516094	516210	10	1_515664_516420	125
1_516096_516210	1	516096	516210	25	1_515664_516420	125
1_516096_516231	1	516096	516231	2	1_515664_516420	125
1_516096_516286	1	516096	516286	12	1_515664_516420	125
1_516098_516265	1	516098	516265	5700	1_515664_516420	125
1_516098_516243	1	516098	516243	2	1_515664_516420	125
1_516098_516286	1	516098	516286	85	1_515664_516420	125
1_516098_516231	1	516098	516231	23	1_515664_516420	125
1_516098_516233	1	516098	516233	16	1_515664_516420	125
1_516098_516210	1	516098	516210	64	1_515664_516420	125
1_516098_516259	1	516098	516259	5	1_515664_516420	125
1_516100_516210	1	516100	516210	50	1_515664_516420	125
1_516100_516233	1	516100	516233	3	1_515664_516420	125
1_516100_516231	1	516100	516231	8	1_515664_516420	125
1_516100_516286	1	516100	516286	29	1_515664_516420	125
1_516100_516265	1	516100	516265	3	1_515664_516420	125
1_516102_516286	1	516102	516286	3	1_515664_516420	125
1_516102_516231	1	516102	516231	4	1_515664_516420	125
1_516102_516210	1	516102	516210	15	1_515664_516420	125
1_516102_516214	1	516102	516214	2	1_515664_516420	125
1_516104_516210	1	516104	516210	3	1_515664_516420	125
1_516104_516286	1	516104	516286	2	1_515664_516420	125
1_516105_516210	1	516105	516210	14	1_515664_516420	125
1_516105_516231	1	516105	516231	2	1_515664_516420	125
1_516105_516233	1	516105	516233	2	1_515664_516420	125
1_516105_516259	1	516105	516259	2	1_515664_516420	125
1_516105_516286	1	516105	516286	3	1_515664_516420	125
1_516106_516210	1	516106	516210	2	1_515664_516420	125
1_516108_516243	1	516108	516243	2	1_515664_516420	125
1_516108_516265	1	516108	516265	10	1_515664_516420	125
1_516108_516222	1	516108	516222	2	1_515664_516420	125
1_516108_516231	1	516108	516231	12	1_515664_516420	125
1_516108_516286	1	516108	516286	55	1_515664_516420	125
1_516108_516259	1	516108	516259	5	1_515664_516420	125
1_516108_516210	1	516108	516210	97	1_515664_516420	125
1_516108_516233	1	516108	516233	10	1_515664_516420	125
1_516110_516286	1	516110	516286	7	1_515664_516420	125
1_516110_516210	1	516110	516210	5	1_515664_516420	125
1_516111_516233	1	516111	516233	4	1_515664_516420	125
1_516111_516210	1	516111	516210	13	1_515664_516420	125
1_516111_516286	1	516111	516286	7	1_515664_516420	125
1_516113_516210	1	516113	516210	6	1_515664_516420	125
1_516113_516214	1	516113	516214	2	1_515664_516420	125
1_516113_516233	1	516113	516233	2	1_515664_516420	125
1_516113_516231	1	516113	516231	11	1_515664_516420	125
1_516113_516286	1	516113	516286	18	1_515664_516420	125
1_516113_516265	1	516113	516265	3	1_515664_516420	125
1_516114_516233	1	516114	516233	2	1_515664_516420	125
1_516114_516231	1	516114	516231	4	1_515664_516420	125
1_516114_516210	1	516114	516210	13	1_515664_516420	125
1_516114_516286	1	516114	516286	17	1_515664_516420	125
1_516117_516286	1	516117	516286	3	1_515664_516420	125
1_516117_516210	1	516117	516210	2	1_515664_516420	125
1_516121_516210	1	516121	516210	2	1_515664_516420	125
1_516121_516286	1	516121	516286	2	1_515664_516420	125
1_556843_556899	1	556843	556899	5604	1_556841_557436	243
1_556843_557057	1	556843	557057	33	1_556841_557436	243
1_556843_557063	1	556843	557063	5	1_556841_557436	243
1_556851_557089	1	556851	557089	71	1_556841_557436	243
1_556851_557100	1	556851	557100	45	1_556841_557436	243
1_556851_557054	1	556851	557054	7	1_556841_557436	243
1_556851_557056	1	556851	557056	3	1_556841_557436	243
1_556851_557057	1	556851	557057	469	1_556841_557436	243
1_556851_557050	1	556851	557050	3	1_556841_557436	243
1_556851_557052	1	556851	557052	3	1_556841_557436	243
1_556851_557058	1	556851	557058	21	1_556841_557436	243
1_556851_557076	1	556851	557076	7	1_556841_557436	243
1_556851_557077	1	556851	557077	32	1_556841_557436	243
1_556851_557075	1	556851	557075	8	1_556841_557436	243
1_556851_557073	1	556851	557073	6	1_556841_557436	243
1_556851_557071	1	556851	557071	3	1_556841_557436	243
1_556851_557013	1	556851	557013	2	1_556841_557436	243
1_556851_557155	1	556851	557155	3	1_556841_557436	243
1_556851_557099	1	556851	557099	2	1_556841_557436	243
1_556851_557133	1	556851	557133	2	1_556841_557436	243
1_556851_557116	1	556851	557116	7	1_556841_557436	243
1_556851_557112	1	556851	557112	3	1_556841_557436	243
1_556851_557047	1	556851	557047	132	1_556841_557436	243
1_556851_557045	1	556851	557045	46	1_556841_557436	243
1_556851_557044	1	556851	557044	61	1_556841_557436	243
1_556851_557049	1	556851	557049	24	1_556841_557436	243
1_556851_557061	1	556851	557061	9	1_556841_557436	243
1_556851_557060	1	556851	557060	79	1_556841_557436	243
1_556851_557063	1	556851	557063	19766	1_556841_557436	243
1_556851_557062	1	556851	557062	8	1_556841_557436	243
1_556851_557065	1	556851	557065	2	1_556841_557436	243
1_556851_557064	1	556851	557064	43	1_556841_557436	243
1_556851_557067	1	556851	557067	10	1_556841_557436	243
1_556851_557069	1	556851	557069	101	1_556841_557436	243
1_556852_557063	1	556852	557063	21	1_556841_557436	243
1_556866_557063	1	556866	557063	2	1_556841_557436	243
1_556870_557116	1	556870	557116	7	1_556841_557436	243
1_556870_557112	1	556870	557112	2	1_556841_557436	243
1_556870_557155	1	556870	557155	12	1_556841_557436	243
1_556870_557077	1	556870	557077	14	1_556841_557436	243
1_556870_557054	1	556870	557054	2	1_556841_557436	243
1_556870_557057	1	556870	557057	114	1_556841_557436	243
1_556870_557181	1	556870	557181	2	1_556841_557436	243
1_556870_557071	1	556870	557071	2	1_556841_557436	243
1_556870_557076	1	556870	557076	2	1_556841_557436	243
1_556870_557100	1	556870	557100	31	1_556841_557436	243
1_556870_557064	1	556870	557064	10	1_556841_557436	243
1_556870_557063	1	556870	557063	87	1_556841_557436	243
1_556870_557089	1	556870	557089	65	1_556841_557436	243
1_556870_557058	1	556870	557058	2	1_556841_557436	243
1_556870_557060	1	556870	557060	16	1_556841_557436	243
1_556870_557069	1	556870	557069	34	1_556841_557436	243
1_556870_557049	1	556870	557049	10	1_556841_557436	243
1_556870_557047	1	556870	557047	51	1_556841_557436	243
1_556870_557044	1	556870	557044	23	1_556841_557436	243
1_556870_557045	1	556870	557045	21	1_556841_557436	243
1_556874_557043	1	556874	557043	288	1_556841_557436	243
1_556913_557063	1	556913	557063	4	1_556841_557436	243
1_556913_557089	1	556913	557089	2	1_556841_557436	243
1_556913_557057	1	556913	557057	5	1_556841_557436	243
1_556913_557044	1	556913	557044	2	1_556841_557436	243
1_556913_557060	1	556913	557060	393	1_556841_557436	243
1_556913_557069	1	556913	557069	2	1_556841_557436	243
1_556913_557045	1	556913	557045	2	1_556841_557436	243
1_556914_557057	1	556914	557057	4	1_556841_557436	243
1_556914_557155	1	556914	557155	1518	1_556841_557436	243
1_556914_557167	1	556914	557167	5	1_556841_557436	243
1_556914_557047	1	556914	557047	599	1_556841_557436	243
1_556914_557069	1	556914	557069	1324	1_556841_557436	243
1_556914_557064	1	556914	557064	4	1_556841_557436	243
1_556914_557061	1	556914	557061	20	1_556841_557436	243
1_556923_557064	1	556923	557064	134	1_556841_557436	243
1_556923_557063	1	556923	557063	2	1_556841_557436	243
1_556925_557077	1	556925	557077	2	1_556841_557436	243
1_556925_557058	1	556925	557058	2	1_556841_557436	243
1_556925_557057	1	556925	557057	28	1_556841_557436	243
1_556925_557071	1	556925	557071	2123	1_556841_557436	243
1_556925_557076	1	556925	557076	279	1_556841_557436	243
1_556925_557075	1	556925	557075	2	1_556841_557436	243
1_556925_557133	1	556925	557133	2	1_556841_557436	243
1_556925_557155	1	556925	557155	4	1_556841_557436	243
1_556925_557049	1	556925	557049	5	1_556841_557436	243
1_556925_557047	1	556925	557047	15	1_556841_557436	243
1_556925_557045	1	556925	557045	2	1_556841_557436	243
1_556925_557044	1	556925	557044	8	1_556841_557436	243
1_556925_557064	1	556925	557064	3	1_556841_557436	243
1_556925_557061	1	556925	557061	2	1_556841_557436	243
1_556925_557060	1	556925	557060	9	1_556841_557436	243
1_556925_557063	1	556925	557063	29	1_556841_557436	243
1_556925_557089	1	556925	557089	9	1_556841_557436	243
1_556925_557100	1	556925	557100	12	1_556841_557436	243
1_556925_557181	1	556925	557181	4	1_556841_557436	243
1_556925_557069	1	556925	557069	12	1_556841_557436	243
1_556927_557058	1	556927	557058	2	1_556841_557436	243
1_556927_557057	1	556927	557057	19	1_556841_557436	243
1_556927_557155	1	556927	557155	2	1_556841_557436	243
1_556927_557089	1	556927	557089	7	1_556841_557436	243
1_556927_557063	1	556927	557063	12	1_556841_557436	243
1_556927_557061	1	556927	557061	2176	1_556841_557436	243
1_556927_557060	1	556927	557060	11	1_556841_557436	243
1_556927_557064	1	556927	557064	2	1_556841_557436	243
1_556927_557049	1	556927	557049	3	1_556841_557436	243
1_556927_557044	1	556927	557044	3	1_556841_557436	243
1_556927_557047	1	556927	557047	7	1_556841_557436	243
1_556927_557100	1	556927	557100	5	1_556841_557436	243
1_556927_557069	1	556927	557069	4	1_556841_557436	243
1_556927_557077	1	556927	557077	3	1_556841_557436	243
1_556929_557058	1	556929	557058	4	1_556841_557436	243
1_556929_557056	1	556929	557056	3	1_556841_557436	243
1_556929_557057	1	556929	557057	70	1_556841_557436	243
1_556929_557076	1	556929	557076	2	1_556841_557436	243
1_556929_557077	1	556929	557077	11	1_556841_557436	243
1_556929_557075	1	556929	557075	3	1_556841_557436	243
1_556929_557073	1	556929	557073	3	1_556841_557436	243
1_556929_557071	1	556929	557071	3	1_556841_557436	243
1_556929_557158	1	556929	557158	3	1_556841_557436	243
1_556929_557155	1	556929	557155	12	1_556841_557436	243
1_556929_557116	1	556929	557116	3	1_556841_557436	243
1_556929_557089	1	556929	557089	35	1_556841_557436	243
1_556929_557049	1	556929	557049	3	1_556841_557436	243
1_556929_557047	1	556929	557047	29	1_556841_557436	243
1_556929_557045	1	556929	557045	7	1_556841_557436	243
1_556929_557044	1	556929	557044	17	1_556841_557436	243
1_556929_557069	1	556929	557069	38	1_556841_557436	243
1_556929_557061	1	556929	557061	3	1_556841_557436	243
1_556929_557060	1	556929	557060	22	1_556841_557436	243
1_556929_557063	1	556929	557063	65	1_556841_557436	243
1_556929_557062	1	556929	557062	2	1_556841_557436	243
1_556929_557064	1	556929	557064	19	1_556841_557436	243
1_556929_557066	1	556929	557066	2	1_556841_557436	243
1_556929_557181	1	556929	557181	6	1_556841_557436	243
1_556929_557189	1	556929	557189	15	1_556841_557436	243
1_556929_557100	1	556929	557100	15	1_556841_557436	243
1_556930_557063	1	556930	557063	2	1_556841_557436	243
1_556930_557047	1	556930	557047	102	1_556841_557436	243
1_556934_557069	1	556934	557069	10	1_556841_557436	243
1_556934_557064	1	556934	557064	5	1_556841_557436	243
1_556934_557063	1	556934	557063	19	1_556841_557436	243
1_556934_557060	1	556934	557060	11	1_556841_557436	243
1_556934_557045	1	556934	557045	4	1_556841_557436	243
1_556934_557044	1	556934	557044	5	1_556841_557436	243
1_556934_557047	1	556934	557047	4	1_556841_557436	243
1_556934_557158	1	556934	557158	302	1_556841_557436	243
1_556934_557155	1	556934	557155	6	1_556841_557436	243
1_556934_557076	1	556934	557076	2	1_556841_557436	243
1_556934_557077	1	556934	557077	2	1_556841_557436	243
1_556934_557057	1	556934	557057	10	1_556841_557436	243
1_556934_557054	1	556934	557054	2	1_556841_557436	243
1_556934_557100	1	556934	557100	82	1_556841_557436	243
1_556934_557189	1	556934	557189	6	1_556841_557436	243
1_556934_557181	1	556934	557181	2	1_556841_557436	243
1_556934_557089	1	556934	557089	5	1_556841_557436	243
1_556941_557089	1	556941	557089	2	1_556841_557436	243
1_556942_557047	1	556942	557047	2	1_556841_557436	243
1_556942_557063	1	556942	557063	5	1_556841_557436	243
1_556942_557133	1	556942	557133	14	1_556841_557436	243
1_556942_557116	1	556942	557116	54	1_556841_557436	243
1_556942_557114	1	556942	557114	26	1_556841_557436	243
1_556942_557112	1	556942	557112	12	1_556841_557436	243
1_556942_557099	1	556942	557099	4	1_556841_557436	243
1_556942_557155	1	556942	557155	13684	1_556841_557436	243
1_556942_557181	1	556942	557181	75	1_556841_557436	243
1_556942_557189	1	556942	557189	186	1_556841_557436	243
1_556942_557100	1	556942	557100	216	1_556841_557436	243
1_556942_557168	1	556942	557168	18	1_556841_557436	243
1_556942_557158	1	556942	557158	34	1_556841_557436	243
1_556942_557089	1	556942	557089	261	1_556841_557436	243
1_556983_557089	1	556983	557089	2	1_556841_557436	243
1_556983_557100	1	556983	557100	3	1_556841_557436	243
1_556985_557158	1	556985	557158	2	1_556841_557436	243
1_556985_557155	1	556985	557155	2	1_556841_557436	243
1_556985_557089	1	556985	557089	8	1_556841_557436	243
1_556985_557189	1	556985	557189	2	1_556841_557436	243
1_556985_557168	1	556985	557168	2	1_556841_557436	243
1_556985_557100	1	556985	557100	292	1_556841_557436	243
1_556994_557098	1	556994	557098	976	1_556841_557436	243
1_556994_557099	1	556994	557099	4	1_556841_557436	243
1_556994_557097	1	556994	557097	249	1_556841_557436	243
1_556994_557133	1	556994	557133	46	1_556841_557436	243
1_556994_557168	1	556994	557168	47	1_556841_557436	243
1_556994_557113	1	556994	557113	2	1_556841_557436	243
1_556994_557112	1	556994	557112	2097	1_556841_557436	243
1_556994_557114	1	556994	557114	8026	1_556841_557436	243
1_556994_557116	1	556994	557116	140	1_556841_557436	243
1_556994_557155	1	556994	557155	368	1_556841_557436	243
1_556994_557158	1	556994	557158	5976	1_556841_557436	243
1_556994_557089	1	556994	557089	189	1_556841_557436	243
1_556994_557086	1	556994	557086	2	1_556841_557436	243
1_556994_557121	1	556994	557121	592	1_556841_557436	243
1_556994_557106	1	556994	557106	126	1_556841_557436	243
1_556994_557100	1	556994	557100	730	1_556841_557436	243
1_556994_557101	1	556994	557101	656	1_556841_557436	243
1_556994_557181	1	556994	557181	113	1_556841_557436	243
1_556994_557189	1	556994	557189	282	1_556841_557436	243
1_556995_557133	1	556995	557133	21	1_556841_557436	243
1_556995_557116	1	556995	557116	72	1_556841_557436	243
1_556995_557114	1	556995	557114	40	1_556841_557436	243
1_556995_557112	1	556995	557112	3717	1_556841_557436	243
1_556995_557168	1	556995	557168	19	1_556841_557436	243
1_556995_557098	1	556995	557098	4	1_556841_557436	243
1_556995_557097	1	556995	557097	2	1_556841_557436	243
1_556995_557158	1	556995	557158	40	1_556841_557436	243
1_556995_557155	1	556995	557155	169	1_556841_557436	243
1_556995_557077	1	556995	557077	25	1_556841_557436	243
1_556995_557181	1	556995	557181	44	1_556841_557436	243
1_556995_557189	1	556995	557189	155	1_556841_557436	243
1_556995_557121	1	556995	557121	5	1_556841_557436	243
1_556995_557101	1	556995	557101	7	1_556841_557436	243
1_556995_557100	1	556995	557100	235	1_556841_557436	243
1_556995_557089	1	556995	557089	112	1_556841_557436	243
1_556995_557086	1	556995	557086	82	1_556841_557436	243
1_556996_557089	1	556996	557089	9	1_556841_557436	243
1_556996_557189	1	556996	557189	15	1_556841_557436	243
1_556996_557181	1	556996	557181	5	1_556841_557436	243
1_556996_557168	1	556996	557168	3	1_556841_557436	243
1_556996_557100	1	556996	557100	18	1_556841_557436	243
1_556996_557099	1	556996	557099	735	1_556841_557436	243
1_556996_557116	1	556996	557116	6	1_556841_557436	243
1_556996_557112	1	556996	557112	5	1_556841_557436	243
1_556996_557158	1	556996	557158	5	1_556841_557436	243
1_556996_557155	1	556996	557155	20	1_556841_557436	243
1_556996_557114	1	556996	557114	3	1_556841_557436	243
1_556996_557133	1	556996	557133	4	1_556841_557436	243
1_556997_557089	1	556997	557089	18	1_556841_557436	243
1_556997_557158	1	556997	557158	22	1_556841_557436	243
1_556997_557155	1	556997	557155	79	1_556841_557436	243
1_556997_557112	1	556997	557112	3	1_556841_557436	243
1_556997_557114	1	556997	557114	14	1_556841_557436	243
1_556997_557116	1	556997	557116	11	1_556841_557436	243
1_556997_557133	1	556997	557133	3	1_556841_557436	243
1_556997_557168	1	556997	557168	4538	1_556841_557436	243
1_556997_557189	1	556997	557189	71	1_556841_557436	243
1_556997_557181	1	556997	557181	33	1_556841_557436	243
1_556997_557100	1	556997	557100	45	1_556841_557436	243
1_556998_557100	1	556998	557100	6	1_556841_557436	243
1_556998_557155	1	556998	557155	2	1_556841_557436	243
1_556998_557116	1	556998	557116	2	1_556841_557436	243
1_557047_557167	1	557047	557167	8	1_556841_557436	243
1_557084_557181	1	557084	557181	4	1_556841_557436	243
1_557084_557189	1	557084	557189	17	1_556841_557436	243
1_557084_557158	1	557084	557158	3	1_556841_557436	243
1_557090_557189	1	557090	557189	2	1_556841_557436	243
1_557100_557167	1	557100	557167	20	1_556841_557436	243
1_610459_610698	1	610459	610698	20	1_610240_611167	62
1_610459_610741	1	610459	610741	35	1_610240_611167	62
1_610459_610740	1	610459	610740	97	1_610240_611167	62
1_610459_610664	1	610459	610664	5371	1_610240_611167	62
1_610459_610716	1	610459	610716	3	1_610240_611167	62
1_610459_610654	1	610459	610654	16	1_610240_611167	62
1_610462_610716	1	610462	610716	5	1_610240_611167	62
1_610463_610682	1	610463	610682	25	1_610240_611167	62
1_610465_610716	1	610465	610716	59	1_610240_611167	62
1_610468_610740	1	610468	610740	2	1_610240_611167	62
1_610498_610740	1	610498	610740	3	1_610240_611167	62
1_610498_610664	1	610498	610664	126	1_610240_611167	62
1_610506_610740	1	610506	610740	20187	1_610240_611167	62
1_610506_610741	1	610506	610741	384	1_610240_611167	62
1_610506_610654	1	610506	610654	62	1_610240_611167	62
1_610506_610698	1	610506	610698	93	1_610240_611167	62
1_610506_610716	1	610506	610716	8	1_610240_611167	62
1_610506_610664	1	610506	610664	166	1_610240_611167	62
1_610508_610740	1	610508	610740	192	1_610240_611167	62
1_610508_610741	1	610508	610741	67	1_610240_611167	62
1_610508_610654	1	610508	610654	19	1_610240_611167	62
1_610508_610698	1	610508	610698	4695	1_610240_611167	62
1_610508_610664	1	610508	610664	46	1_610240_611167	62
1_610514_610698	1	610514	610698	2	1_610240_611167	62
1_610514_610654	1	610514	610654	4132	1_610240_611167	62
1_610514_610741	1	610514	610741	12	1_610240_611167	62
1_610514_610740	1	610514	610740	32	1_610240_611167	62
1_610514_610664	1	610514	610664	6	1_610240_611167	62
1_610515_610654	1	610515	610654	87	1_610240_611167	62
1_610515_610655	1	610515	610655	5	1_610240_611167	62
1_610515_610670	1	610515	610670	424	1_610240_611167	62
1_610515_610698	1	610515	610698	89	1_610240_611167	62
1_610515_610716	1	610515	610716	8	1_610240_611167	62
1_610515_610664	1	610515	610664	152	1_610240_611167	62
1_610515_610740	1	610515	610740	1170	1_610240_611167	62
1_610515_610741	1	610515	610741	19492	1_610240_611167	62
1_610517_610654	1	610517	610654	3	1_610240_611167	62
1_610517_610655	1	610517	610655	604	1_610240_611167	62
1_610517_610740	1	610517	610740	6	1_610240_611167	62
1_610518_610668	1	610518	610668	133	1_610240_611167	62
1_610520_610698	1	610520	610698	10	1_610240_611167	62
1_610520_610758	1	610520	610758	1228	1_610240_611167	62
1_610523_610654	1	610523	610654	3282	1_610240_611167	62
1_610523_610698	1	610523	610698	9	1_610240_611167	62
1_610523_610741	1	610523	610741	3	1_610240_611167	62
1_610523_610740	1	610523	610740	23	1_610240_611167	62
1_610523_610664	1	610523	610664	190	1_610240_611167	62
1_610527_610698	1	610527	610698	10	1_610240_611167	62
1_610527_610654	1	610527	610654	4	1_610240_611167	62
1_610527_610741	1	610527	610741	8	1_610240_611167	62
1_610527_610740	1	610527	610740	31	1_610240_611167	62
1_610527_610664	1	610527	610664	12	1_610240_611167	62
1_610534_610664	1	610534	610664	182	1_610240_611167	62
1_610534_610716	1	610534	610716	17	1_610240_611167	62
1_610534_610740	1	610534	610740	23025	1_610240_611167	62
1_610534_610655	1	610534	610655	2	1_610240_611167	62
1_610534_610654	1	610534	610654	72	1_610240_611167	62
1_610534_610698	1	610534	610698	150	1_610240_611167	62
1_610534_610741	1	610534	610741	369	1_610240_611167	62
1_610535_610740	1	610535	610740	2	1_610240_611167	62
1_610536_610740	1	610536	610740	2	1_610240_611167	62
1_610611_610758	1	610611	610758	2	1_610240_611167	62
1_772725_772840	1	772725	772840	875	1_772423_773276	11
1_772731_772849	1	772731	772849	1412	1_772423_773276	11
1_772731_772848	1	772731	772848	2	1_772423_773276	11
1_772737_772848	1	772737	772848	567	1_772423_773276	11
1_772738_772848	1	772738	772848	2	1_772423_773276	11
1_772748_772881	1	772748	772881	311	1_772423_773276	11
1_772748_772840	1	772748	772840	2	1_772423_773276	11
1_772748_772849	1	772748	772849	4	1_772423_773276	11
1_772748_772848	1	772748	772848	5	1_772423_773276	11
1_772749_772848	1	772749	772848	2	1_772423_773276	11
1_772749_772849	1	772749	772849	4	1_772423_773276	11
1_776217_776414	1	776217	776414	96	1_775986_776907	1052
1_776224_776425	1	776224	776425	2	1_775986_776907	1052
1_776250_776424	1	776250	776424	8	1_775986_776907	1052
1_776250_776430	1	776250	776430	16	1_775986_776907	1052
1_776250_776432	1	776250	776432	6	1_775986_776907	1052
1_776250_776416	1	776250	776416	33	1_775986_776907	1052
1_776250_776415	1	776250	776415	2	1_775986_776907	1052
1_776250_776413	1	776250	776413	10	1_775986_776907	1052
1_776250_776478	1	776250	776478	2	1_775986_776907	1052
1_776250_776414	1	776250	776414	6619	1_775986_776907	1052
1_776250_776514	1	776250	776514	2	1_775986_776907	1052
1_776250_776533	1	776250	776533	10	1_775986_776907	1052
1_776250_776425	1	776250	776425	162	1_775986_776907	1052
1_776250_776423	1	776250	776423	4	1_775986_776907	1052
1_776250_776422	1	776250	776422	7	1_775986_776907	1052
1_776250_776420	1	776250	776420	16	1_775986_776907	1052
1_776250_776428	1	776250	776428	20	1_775986_776907	1052
1_776250_776445	1	776250	776445	3	1_775986_776907	1052
1_776250_776444	1	776250	776444	9	1_775986_776907	1052
1_776250_776487	1	776250	776487	14	1_775986_776907	1052
1_776250_776526	1	776250	776526	5	1_775986_776907	1052
1_776251_776487	1	776251	776487	100	1_775986_776907	1052
1_776251_776484	1	776251	776484	6	1_775986_776907	1052
1_776251_776482	1	776251	776482	7	1_775986_776907	1052
1_776251_776480	1	776251	776480	2	1_775986_776907	1052
1_776251_776481	1	776251	776481	10	1_775986_776907	1052
1_776251_776514	1	776251	776514	2	1_775986_776907	1052
1_776251_776511	1	776251	776511	3	1_775986_776907	1052
1_776251_776533	1	776251	776533	72	1_775986_776907	1052
1_776251_776531	1	776251	776531	3	1_775986_776907	1052
1_776251_776432	1	776251	776432	67	1_775986_776907	1052
1_776251_776430	1	776251	776430	177	1_775986_776907	1052
1_776251_776438	1	776251	776438	11	1_775986_776907	1052
1_776251_776415	1	776251	776415	3	1_775986_776907	1052
1_776251_776414	1	776251	776414	43	1_775986_776907	1052
1_776251_776416	1	776251	776416	170	1_775986_776907	1052
1_776251_776418	1	776251	776418	3	1_775986_776907	1052
1_776251_776464	1	776251	776464	5	1_775986_776907	1052
1_776251_776479	1	776251	776479	4	1_775986_776907	1052
1_776251_776478	1	776251	776478	6	1_775986_776907	1052
1_776251_776471	1	776251	776471	16	1_775986_776907	1052
1_776251_776470	1	776251	776470	4	1_775986_776907	1052
1_776251_776474	1	776251	776474	5	1_775986_776907	1052
1_776251_776450	1	776251	776450	518	1_775986_776907	1052
1_776251_776458	1	776251	776458	5	1_775986_776907	1052
1_776251_776493	1	776251	776493	4	1_775986_776907	1052
1_776251_776335	1	776251	776335	6	1_775986_776907	1052
1_776251_776424	1	776251	776424	49	1_775986_776907	1052
1_776251_776425	1	776251	776425	778	1_775986_776907	1052
1_776251_776426	1	776251	776426	8	1_775986_776907	1052
1_776251_776427	1	776251	776427	13	1_775986_776907	1052
1_776251_776420	1	776251	776420	65	1_775986_776907	1052
1_776251_776421	1	776251	776421	30	1_775986_776907	1052
1_776251_776422	1	776251	776422	37	1_775986_776907	1052
1_776251_776423	1	776251	776423	26	1_775986_776907	1052
1_776251_776428	1	776251	776428	191	1_775986_776907	1052
1_776251_776406	1	776251	776406	3	1_775986_776907	1052
1_776251_776463	1	776251	776463	12	1_775986_776907	1052
1_776251_776467	1	776251	776467	2	1_775986_776907	1052
1_776251_776443	1	776251	776443	24	1_775986_776907	1052
1_776251_776444	1	776251	776444	103	1_775986_776907	1052
1_776251_776445	1	776251	776445	14	1_775986_776907	1052
1_776251_776526	1	776251	776526	30	1_775986_776907	1052
1_776259_776514	1	776259	776514	8	1_775986_776907	1052
1_776259_776511	1	776259	776511	11	1_775986_776907	1052
1_776259_776533	1	776259	776533	9609	1_775986_776907	1052
1_776259_776531	1	776259	776531	11	1_775986_776907	1052
1_776259_776493	1	776259	776493	12	1_775986_776907	1052
1_776259_776438	1	776259	776438	21	1_775986_776907	1052
1_776259_776432	1	776259	776432	205	1_775986_776907	1052
1_776259_776430	1	776259	776430	931	1_775986_776907	1052
1_776259_776427	1	776259	776427	53	1_775986_776907	1052
1_776259_776418	1	776259	776418	20	1_775986_776907	1052
1_776259_776413	1	776259	776413	6	1_775986_776907	1052
1_776259_776414	1	776259	776414	187	1_775986_776907	1052
1_776259_776473	1	776259	776473	2	1_775986_776907	1052
1_776259_776471	1	776259	776471	34	1_775986_776907	1052
1_776259_776470	1	776259	776470	11	1_775986_776907	1052
1_776259_776474	1	776259	776474	14	1_775986_776907	1052
1_776259_776479	1	776259	776479	7	1_775986_776907	1052
1_776259_776478	1	776259	776478	15	1_775986_776907	1052
1_776259_776458	1	776259	776458	11	1_775986_776907	1052
1_776259_776450	1	776259	776450	34	1_775986_776907	1052
1_776259_776415	1	776259	776415	25	1_775986_776907	1052
1_776259_776416	1	776259	776416	727	1_775986_776907	1052
1_776259_776526	1	776259	776526	125	1_775986_776907	1052
1_776259_776487	1	776259	776487	344	1_775986_776907	1052
1_776259_776484	1	776259	776484	9	1_775986_776907	1052
1_776259_776482	1	776259	776482	12	1_775986_776907	1052
1_776259_776480	1	776259	776480	4	1_775986_776907	1052
1_776259_776481	1	776259	776481	13	1_775986_776907	1052
1_776259_776428	1	776259	776428	920	1_775986_776907	1052
1_776259_776424	1	776259	776424	204	1_775986_776907	1052
1_776259_776425	1	776259	776425	103746	1_775986_776907	1052
1_776259_776426	1	776259	776426	62	1_775986_776907	1052
1_776259_776420	1	776259	776420	272	1_775986_776907	1052
1_776259_776421	1	776259	776421	143	1_775986_776907	1052
1_776259_776422	1	776259	776422	185	1_775986_776907	1052
1_776259_776423	1	776259	776423	133	1_775986_776907	1052
1_776259_776455	1	776259	776455	7	1_775986_776907	1052
1_776259_776406	1	776259	776406	17	1_775986_776907	1052
1_776259_776463	1	776259	776463	22	1_775986_776907	1052
1_776259_776464	1	776259	776464	19	1_775986_776907	1052
1_776259_776467	1	776259	776467	10	1_775986_776907	1052
1_776259_776442	1	776259	776442	4	1_775986_776907	1052
1_776259_776335	1	776259	776335	11	1_775986_776907	1052
1_776259_776445	1	776259	776445	42	1_775986_776907	1052
1_776259_776443	1	776259	776443	101	1_775986_776907	1052
1_776259_776444	1	776259	776444	352	1_775986_776907	1052
1_776260_776533	1	776260	776533	2	1_775986_776907	1052
1_776264_776406	1	776264	776406	6	1_775986_776907	1052
1_776264_776463	1	776264	776463	2	1_775986_776907	1052
1_776264_776464	1	776264	776464	7	1_775986_776907	1052
1_776264_776443	1	776264	776443	52	1_775986_776907	1052
1_776264_776445	1	776264	776445	18	1_775986_776907	1052
1_776264_776487	1	776264	776487	1980	1_775986_776907	1052
1_776264_776484	1	776264	776484	7	1_775986_776907	1052
1_776264_776482	1	776264	776482	5	1_775986_776907	1052
1_776264_776480	1	776264	776480	3	1_775986_776907	1052
1_776264_776481	1	776264	776481	8	1_775986_776907	1052
1_776264_776514	1	776264	776514	7	1_775986_776907	1052
1_776264_776533	1	776264	776533	126	1_775986_776907	1052
1_776264_776531	1	776264	776531	6	1_775986_776907	1052
1_776264_776468	1	776264	776468	2	1_775986_776907	1052
1_776264_776430	1	776264	776430	251	1_775986_776907	1052
1_776264_776415	1	776264	776415	4	1_775986_776907	1052
1_776264_776414	1	776264	776414	45	1_775986_776907	1052
1_776264_776416	1	776264	776416	159	1_775986_776907	1052
1_776264_776418	1	776264	776418	3	1_775986_776907	1052
1_776264_776479	1	776264	776479	6	1_775986_776907	1052
1_776264_776478	1	776264	776478	8	1_775986_776907	1052
1_776264_776471	1	776264	776471	13	1_775986_776907	1052
1_776264_776470	1	776264	776470	4	1_775986_776907	1052
1_776264_776474	1	776264	776474	4	1_775986_776907	1052
1_776264_776450	1	776264	776450	12	1_775986_776907	1052
1_776264_776458	1	776264	776458	3	1_775986_776907	1052
1_776264_776444	1	776264	776444	135	1_775986_776907	1052
1_776264_776438	1	776264	776438	10	1_775986_776907	1052
1_776264_776493	1	776264	776493	6	1_775986_776907	1052
1_776264_776526	1	776264	776526	4507	1_775986_776907	1052
1_776264_776432	1	776264	776432	77	1_775986_776907	1052
1_776264_776511	1	776264	776511	11	1_775986_776907	1052
1_776264_776426	1	776264	776426	16	1_775986_776907	1052
1_776264_776421	1	776264	776421	33	1_775986_776907	1052
1_776264_776423	1	776264	776423	31	1_775986_776907	1052
1_776264_776424	1	776264	776424	40	1_775986_776907	1052
1_776264_776425	1	776264	776425	769	1_775986_776907	1052
1_776264_776427	1	776264	776427	10	1_775986_776907	1052
1_776264_776420	1	776264	776420	63	1_775986_776907	1052
1_776264_776422	1	776264	776422	38	1_775986_776907	1052
1_776264_776428	1	776264	776428	243	1_775986_776907	1052
1_776269_776335	1	776269	776335	5	1_775986_776907	1052
1_776269_776484	1	776269	776484	4	1_775986_776907	1052
1_776269_776487	1	776269	776487	101	1_775986_776907	1052
1_776269_776482	1	776269	776482	8	1_775986_776907	1052
1_776269_776526	1	776269	776526	45	1_775986_776907	1052
1_776269_776474	1	776269	776474	4	1_775986_776907	1052
1_776269_776470	1	776269	776470	2	1_775986_776907	1052
1_776269_776471	1	776269	776471	11	1_775986_776907	1052
1_776269_776478	1	776269	776478	4	1_775986_776907	1052
1_776269_776479	1	776269	776479	4	1_775986_776907	1052
1_776269_776458	1	776269	776458	6	1_775986_776907	1052
1_776269_776450	1	776269	776450	12	1_775986_776907	1052
1_776269_776438	1	776269	776438	7	1_775986_776907	1052
1_776269_776430	1	776269	776430	304	1_775986_776907	1052
1_776269_776432	1	776269	776432	60	1_775986_776907	1052
1_776269_776413	1	776269	776413	3	1_775986_776907	1052
1_776269_776414	1	776269	776414	81	1_775986_776907	1052
1_776269_776415	1	776269	776415	13	1_775986_776907	1052
1_776269_776418	1	776269	776418	10	1_775986_776907	1052
1_776269_776419	1	776269	776419	2	1_775986_776907	1052
1_776269_776493	1	776269	776493	3	1_775986_776907	1052
1_776269_776514	1	776269	776514	2	1_775986_776907	1052
1_776269_776511	1	776269	776511	4	1_775986_776907	1052
1_776269_776531	1	776269	776531	3	1_775986_776907	1052
1_776269_776533	1	776269	776533	80	1_775986_776907	1052
1_776269_776416	1	776269	776416	43423	1_775986_776907	1052
1_776269_776481	1	776269	776481	4	1_775986_776907	1052
1_776269_776467	1	776269	776467	3	1_775986_776907	1052
1_776269_776464	1	776269	776464	2	1_775986_776907	1052
1_776269_776463	1	776269	776463	12	1_775986_776907	1052
1_776269_776443	1	776269	776443	37	1_775986_776907	1052
1_776269_776445	1	776269	776445	16	1_775986_776907	1052
1_776269_776444	1	776269	776444	149	1_775986_776907	1052
1_776269_776428	1	776269	776428	270	1_775986_776907	1052
1_776269_776423	1	776269	776423	46	1_775986_776907	1052
1_776269_776422	1	776269	776422	63	1_775986_776907	1052
1_776269_776421	1	776269	776421	50	1_775986_776907	1052
1_776269_776420	1	776269	776420	104	1_775986_776907	1052
1_776269_776427	1	776269	776427	11	1_775986_776907	1052
1_776269_776426	1	776269	776426	20	1_775986_776907	1052
1_776269_776425	1	776269	776425	1107	1_775986_776907	1052
1_776269_776424	1	776269	776424	54	1_775986_776907	1052
1_776269_776406	1	776269	776406	10	1_775986_776907	1052
1_776270_776420	1	776270	776420	19	1_775986_776907	1052
1_776270_776423	1	776270	776423	6	1_775986_776907	1052
1_776270_776422	1	776270	776422	11	1_775986_776907	1052
1_776270_776425	1	776270	776425	208	1_775986_776907	1052
1_776270_776424	1	776270	776424	9	1_775986_776907	1052
1_776270_776427	1	776270	776427	6	1_775986_776907	1052
1_776270_776426	1	776270	776426	2	1_775986_776907	1052
1_776270_776428	1	776270	776428	67	1_775986_776907	1052
1_776270_776442	1	776270	776442	2	1_775986_776907	1052
1_776270_776445	1	776270	776445	4	1_775986_776907	1052
1_776270_776444	1	776270	776444	46	1_775986_776907	1052
1_776270_776467	1	776270	776467	2	1_775986_776907	1052
1_776270_776487	1	776270	776487	44	1_775986_776907	1052
1_776270_776482	1	776270	776482	3	1_775986_776907	1052
1_776270_776481	1	776270	776481	3	1_775986_776907	1052
1_776270_776526	1	776270	776526	12	1_775986_776907	1052
1_776270_776533	1	776270	776533	25	1_775986_776907	1052
1_776270_776414	1	776270	776414	14	1_775986_776907	1052
1_776270_776415	1	776270	776415	2	1_775986_776907	1052
1_776270_776416	1	776270	776416	48	1_775986_776907	1052
1_776270_776413	1	776270	776413	2	1_775986_776907	1052
1_776270_776421	1	776270	776421	6	1_775986_776907	1052
1_776270_776438	1	776270	776438	4	1_775986_776907	1052
1_776270_776432	1	776270	776432	27	1_775986_776907	1052
1_776270_776430	1	776270	776430	56	1_775986_776907	1052
1_776270_776473	1	776270	776473	2	1_775986_776907	1052
1_776270_776471	1	776270	776471	5	1_775986_776907	1052
1_776270_776474	1	776270	776474	432	1_775986_776907	1052
1_776270_776478	1	776270	776478	3	1_775986_776907	1052
1_776270_776493	1	776270	776493	2	1_775986_776907	1052
1_776270_776514	1	776270	776514	2	1_775986_776907	1052
1_776270_776443	1	776270	776443	13	1_775986_776907	1052
1_776272_776416	1	776272	776416	42	1_775986_776907	1052
1_776272_776432	1	776272	776432	5	1_775986_776907	1052
1_776272_776414	1	776272	776414	9	1_775986_776907	1052
1_776272_776430	1	776272	776430	49	1_775986_776907	1052
1_776272_776471	1	776272	776471	4	1_775986_776907	1052
1_776272_776458	1	776272	776458	2	1_775986_776907	1052
1_776272_776450	1	776272	776450	5	1_775986_776907	1052
1_776272_776474	1	776272	776474	2	1_775986_776907	1052
1_776272_776514	1	776272	776514	2	1_775986_776907	1052
1_776272_776533	1	776272	776533	25	1_775986_776907	1052
1_776272_776445	1	776272	776445	7	1_775986_776907	1052
1_776272_776481	1	776272	776481	2	1_775986_776907	1052
1_776272_776484	1	776272	776484	2	1_775986_776907	1052
1_776272_776487	1	776272	776487	1261	1_775986_776907	1052
1_776272_776428	1	776272	776428	48	1_775986_776907	1052
1_776272_776427	1	776272	776427	2	1_775986_776907	1052
1_776272_776425	1	776272	776425	167	1_775986_776907	1052
1_776272_776424	1	776272	776424	10	1_775986_776907	1052
1_776272_776422	1	776272	776422	8	1_775986_776907	1052
1_776272_776421	1	776272	776421	5	1_775986_776907	1052
1_776272_776420	1	776272	776420	18	1_775986_776907	1052
1_776272_776463	1	776272	776463	4	1_775986_776907	1052
1_776272_776464	1	776272	776464	2	1_775986_776907	1052
1_776272_776444	1	776272	776444	38	1_775986_776907	1052
1_776272_776443	1	776272	776443	17	1_775986_776907	1052
1_776272_776423	1	776272	776423	8	1_775986_776907	1052
1_776272_776438	1	776272	776438	5	1_775986_776907	1052
1_776272_776526	1	776272	776526	12	1_775986_776907	1052
1_776273_776442	1	776273	776442	5	1_775986_776907	1052
1_776273_776443	1	776273	776443	75	1_775986_776907	1052
1_776273_776444	1	776273	776444	247	1_775986_776907	1052
1_776273_776445	1	776273	776445	26	1_775986_776907	1052
1_776273_776511	1	776273	776511	15	1_775986_776907	1052
1_776273_776533	1	776273	776533	156	1_775986_776907	1052
1_776273_776531	1	776273	776531	8	1_775986_776907	1052
1_776273_776493	1	776273	776493	7	1_775986_776907	1052
1_776273_776514	1	776273	776514	7	1_775986_776907	1052
1_776273_776414	1	776273	776414	86	1_775986_776907	1052
1_776273_776438	1	776273	776438	18	1_775986_776907	1052
1_776273_776432	1	776273	776432	113	1_775986_776907	1052
1_776273_776430	1	776273	776430	449	1_775986_776907	1052
1_776273_776422	1	776273	776422	94	1_775986_776907	1052
1_776273_776419	1	776273	776419	3	1_775986_776907	1052
1_776273_776418	1	776273	776418	4	1_775986_776907	1052
1_776273_776415	1	776273	776415	9	1_775986_776907	1052
1_776273_776416	1	776273	776416	1362	1_775986_776907	1052
1_776273_776471	1	776273	776471	29	1_775986_776907	1052
1_776273_776470	1	776273	776470	6	1_775986_776907	1052
1_776273_776474	1	776273	776474	10	1_775986_776907	1052
1_776273_776478	1	776273	776478	12	1_775986_776907	1052
1_776273_776458	1	776273	776458	9	1_775986_776907	1052
1_776273_776455	1	776273	776455	3	1_775986_776907	1052
1_776273_776450	1	776273	776450	16	1_775986_776907	1052
1_776273_776526	1	776273	776526	74	1_775986_776907	1052
1_776273_776487	1	776273	776487	5412	1_775986_776907	1052
1_776273_776484	1	776273	776484	8	1_775986_776907	1052
1_776273_776482	1	776273	776482	421	1_775986_776907	1052
1_776273_776480	1	776273	776480	3	1_775986_776907	1052
1_776273_776481	1	776273	776481	11	1_775986_776907	1052
1_776273_776428	1	776273	776428	467	1_775986_776907	1052
1_776273_776424	1	776273	776424	86	1_775986_776907	1052
1_776273_776425	1	776273	776425	23064	1_775986_776907	1052
1_776273_776426	1	776273	776426	16	1_775986_776907	1052
1_776273_776427	1	776273	776427	29	1_775986_776907	1052
1_776273_776420	1	776273	776420	895	1_775986_776907	1052
1_776273_776421	1	776273	776421	75	1_775986_776907	1052
1_776273_776423	1	776273	776423	67	1_775986_776907	1052
1_776273_776406	1	776273	776406	9	1_775986_776907	1052
1_776273_776463	1	776273	776463	15	1_775986_776907	1052
1_776273_776464	1	776273	776464	10	1_775986_776907	1052
1_776273_776467	1	776273	776467	2	1_775986_776907	1052
1_776275_776444	1	776275	776444	13	1_775986_776907	1052
1_776275_776443	1	776275	776443	9	1_775986_776907	1052
1_776275_776464	1	776275	776464	2	1_775986_776907	1052
1_776275_776422	1	776275	776422	5	1_775986_776907	1052
1_776275_776420	1	776275	776420	8	1_775986_776907	1052
1_776275_776421	1	776275	776421	5	1_775986_776907	1052
1_776275_776427	1	776275	776427	6	1_775986_776907	1052
1_776275_776424	1	776275	776424	13	1_775986_776907	1052
1_776275_776425	1	776275	776425	88	1_775986_776907	1052
1_776275_776428	1	776275	776428	24	1_775986_776907	1052
1_776275_776487	1	776275	776487	10	1_775986_776907	1052
1_776275_776533	1	776275	776533	12	1_775986_776907	1052
1_776275_776471	1	776275	776471	5	1_775986_776907	1052
1_776275_776413	1	776275	776413	2	1_775986_776907	1052
1_776275_776416	1	776275	776416	31	1_775986_776907	1052
1_776275_776414	1	776275	776414	8	1_775986_776907	1052
1_776275_776430	1	776275	776430	29	1_775986_776907	1052
1_776275_776432	1	776275	776432	6	1_775986_776907	1052
1_776275_776526	1	776275	776526	2	1_775986_776907	1052
1_776276_776526	1	776276	776526	9	1_775986_776907	1052
1_776276_776471	1	776276	776471	5	1_775986_776907	1052
1_776276_776478	1	776276	776478	3	1_775986_776907	1052
1_776276_776458	1	776276	776458	3	1_775986_776907	1052
1_776276_776450	1	776276	776450	4	1_775986_776907	1052
1_776276_776438	1	776276	776438	2	1_775986_776907	1052
1_776276_776430	1	776276	776430	14229	1_775986_776907	1052
1_776276_776432	1	776276	776432	24	1_775986_776907	1052
1_776276_776416	1	776276	776416	80	1_775986_776907	1052
1_776276_776414	1	776276	776414	23	1_775986_776907	1052
1_776276_776511	1	776276	776511	2	1_775986_776907	1052
1_776276_776531	1	776276	776531	2	1_775986_776907	1052
1_776276_776533	1	776276	776533	13	1_775986_776907	1052
1_776276_776443	1	776276	776443	15	1_775986_776907	1052
1_776276_776445	1	776276	776445	5	1_775986_776907	1052
1_776276_776444	1	776276	776444	54	1_775986_776907	1052
1_776276_776428	1	776276	776428	121	1_775986_776907	1052
1_776276_776423	1	776276	776423	14	1_775986_776907	1052
1_776276_776422	1	776276	776422	16	1_775986_776907	1052
1_776276_776421	1	776276	776421	436	1_775986_776907	1052
1_776276_776420	1	776276	776420	27	1_775986_776907	1052
1_776276_776427	1	776276	776427	252	1_775986_776907	1052
1_776276_776426	1	776276	776426	8	1_775986_776907	1052
1_776276_776425	1	776276	776425	377	1_775986_776907	1052
1_776276_776424	1	776276	776424	25	1_775986_776907	1052
1_776276_776429	1	776276	776429	3	1_775986_776907	1052
1_776276_776487	1	776276	776487	28	1_775986_776907	1052
1_776276_776481	1	776276	776481	3	1_775986_776907	1052
1_776284_776416	1	776284	776416	30	1_775986_776907	1052
1_776284_776414	1	776284	776414	3	1_775986_776907	1052
1_776284_776419	1	776284	776419	2	1_775986_776907	1052
1_776284_776430	1	776284	776430	7303	1_775986_776907	1052
1_776284_776432	1	776284	776432	6	1_775986_776907	1052
1_776284_776438	1	776284	776438	2	1_775986_776907	1052
1_776284_776428	1	776284	776428	64	1_775986_776907	1052
1_776284_776533	1	776284	776533	7	1_775986_776907	1052
1_776284_776444	1	776284	776444	19	1_775986_776907	1052
1_776284_776445	1	776284	776445	4	1_775986_776907	1052
1_776284_776427	1	776284	776427	4	1_775986_776907	1052
1_776284_776424	1	776284	776424	8	1_775986_776907	1052
1_776284_776425	1	776284	776425	141	1_775986_776907	1052
1_776284_776422	1	776284	776422	2460	1_775986_776907	1052
1_776284_776423	1	776284	776423	14	1_775986_776907	1052
1_776284_776420	1	776284	776420	11	1_775986_776907	1052
1_776284_776421	1	776284	776421	9	1_775986_776907	1052
1_776284_776443	1	776284	776443	7	1_775986_776907	1052
1_776284_776463	1	776284	776463	2	1_775986_776907	1052
1_776284_776464	1	776284	776464	2	1_775986_776907	1052
1_776284_776487	1	776284	776487	10	1_775986_776907	1052
1_776284_776526	1	776284	776526	6	1_775986_776907	1052
1_776285_776443	1	776285	776443	4	1_775986_776907	1052
1_776285_776508	1	776285	776508	58	1_775986_776907	1052
1_776286_776425	1	776286	776425	4	1_775986_776907	1052
1_776286_776428	1	776286	776428	2	1_775986_776907	1052
1_776286_776444	1	776286	776444	4	1_775986_776907	1052
1_776286_776430	1	776286	776430	2	1_775986_776907	1052
1_776286_776432	1	776286	776432	2	1_775986_776907	1052
1_776286_776473	1	776286	776473	18	1_775986_776907	1052
1_776287_776425	1	776287	776425	67	1_775986_776907	1052
1_776287_776422	1	776287	776422	2	1_775986_776907	1052
1_776287_776421	1	776287	776421	2	1_775986_776907	1052
1_776287_776428	1	776287	776428	15	1_775986_776907	1052
1_776287_776424	1	776287	776424	3	1_775986_776907	1052
1_776287_776420	1	776287	776420	2	1_775986_776907	1052
1_776287_776445	1	776287	776445	2	1_775986_776907	1052
1_776287_776444	1	776287	776444	6	1_775986_776907	1052
1_776287_776443	1	776287	776443	4	1_775986_776907	1052
1_776287_776487	1	776287	776487	5	1_775986_776907	1052
1_776287_776526	1	776287	776526	2	1_775986_776907	1052
1_776287_776430	1	776287	776430	24	1_775986_776907	1052
1_776287_776432	1	776287	776432	5	1_775986_776907	1052
1_776287_776416	1	776287	776416	21	1_775986_776907	1052
1_776287_776414	1	776287	776414	3	1_775986_776907	1052
1_776287_776474	1	776287	776474	2	1_775986_776907	1052
1_776287_776458	1	776287	776458	34	1_775986_776907	1052
1_776287_776533	1	776287	776533	3	1_775986_776907	1052
1_776289_776443	1	776289	776443	2	1_775986_776907	1052
1_776289_776428	1	776289	776428	9	1_775986_776907	1052
1_776289_776425	1	776289	776425	12	1_775986_776907	1052
1_776289_776421	1	776289	776421	1303	1_775986_776907	1052
1_776289_776420	1	776289	776420	4	1_775986_776907	1052
1_776289_776414	1	776289	776414	2	1_775986_776907	1052
1_776289_776416	1	776289	776416	3	1_775986_776907	1052
1_776289_776432	1	776289	776432	3	1_775986_776907	1052
1_776289_776430	1	776289	776430	5	1_775986_776907	1052
1_776290_776443	1	776290	776443	25	1_775986_776907	1052
1_776290_776422	1	776290	776422	3	1_775986_776907	1052
1_776290_776425	1	776290	776425	3	1_775986_776907	1052
1_776290_776494	1	776290	776494	465	1_775986_776907	1052
1_776290_776430	1	776290	776430	6	1_775986_776907	1052
1_776292_776450	1	776292	776450	11	1_775986_776907	1052
1_776292_776458	1	776292	776458	6	1_775986_776907	1052
1_776292_776478	1	776292	776478	5	1_775986_776907	1052
1_776292_776479	1	776292	776479	4	1_775986_776907	1052
1_776292_776474	1	776292	776474	4	1_775986_776907	1052
1_776292_776470	1	776292	776470	2	1_775986_776907	1052
1_776292_776471	1	776292	776471	25	1_775986_776907	1052
1_776292_776418	1	776292	776418	3	1_775986_776907	1052
1_776292_776414	1	776292	776414	35	1_775986_776907	1052
1_776292_776415	1	776292	776415	2	1_775986_776907	1052
1_776292_776416	1	776292	776416	87	1_775986_776907	1052
1_776292_776432	1	776292	776432	82	1_775986_776907	1052
1_776292_776430	1	776292	776430	280	1_775986_776907	1052
1_776292_776438	1	776292	776438	17	1_775986_776907	1052
1_776292_776493	1	776292	776493	3	1_775986_776907	1052
1_776292_776533	1	776292	776533	65	1_775986_776907	1052
1_776292_776531	1	776292	776531	5	1_775986_776907	1052
1_776292_776514	1	776292	776514	2	1_775986_776907	1052
1_776292_776511	1	776292	776511	4	1_775986_776907	1052
1_776292_776445	1	776292	776445	1862	1_775986_776907	1052
1_776292_776444	1	776292	776444	23902	1_775986_776907	1052
1_776292_776443	1	776292	776443	439	1_775986_776907	1052
1_776292_776442	1	776292	776442	15	1_775986_776907	1052
1_776292_776463	1	776292	776463	10	1_775986_776907	1052
1_776292_776464	1	776292	776464	13	1_775986_776907	1052
1_776292_776467	1	776292	776467	8	1_775986_776907	1052
1_776292_776406	1	776292	776406	3	1_775986_776907	1052
1_776292_776425	1	776292	776425	686	1_775986_776907	1052
1_776292_776424	1	776292	776424	53	1_775986_776907	1052
1_776292_776427	1	776292	776427	10	1_775986_776907	1052
1_776292_776426	1	776292	776426	17	1_775986_776907	1052
1_776292_776421	1	776292	776421	26	1_775986_776907	1052
1_776292_776420	1	776292	776420	72	1_775986_776907	1052
1_776292_776423	1	776292	776423	36	1_775986_776907	1052
1_776292_776422	1	776292	776422	51	1_775986_776907	1052
1_776292_776428	1	776292	776428	293	1_775986_776907	1052
1_776292_776482	1	776292	776482	2	1_775986_776907	1052
1_776292_776481	1	776292	776481	8	1_775986_776907	1052
1_776292_776480	1	776292	776480	4	1_775986_776907	1052
1_776292_776487	1	776292	776487	81	1_775986_776907	1052
1_776292_776484	1	776292	776484	8	1_775986_776907	1052
1_776292_776526	1	776292	776526	30	1_775986_776907	1052
1_776292_776503	1	776292	776503	2	1_775986_776907	1052
1_776298_776533	1	776298	776533	2	1_775986_776907	1052
1_776298_776444	1	776298	776444	3	1_775986_776907	1052
1_776298_776428	1	776298	776428	8	1_775986_776907	1052
1_776298_776422	1	776298	776422	2	1_775986_776907	1052
1_776298_776420	1	776298	776420	3	1_775986_776907	1052
1_776298_776426	1	776298	776426	3	1_775986_776907	1052
1_776298_776425	1	776298	776425	29	1_775986_776907	1052
1_776298_776526	1	776298	776526	2	1_775986_776907	1052
1_776298_776430	1	776298	776430	11	1_775986_776907	1052
1_776298_776416	1	776298	776416	6	1_775986_776907	1052
1_776298_776414	1	776298	776414	3	1_775986_776907	1052
1_776298_776418	1	776298	776418	1608	1_775986_776907	1052
1_776300_776487	1	776300	776487	2	1_775986_776907	1052
1_776300_776443	1	776300	776443	3	1_775986_776907	1052
1_776300_776425	1	776300	776425	5	1_775986_776907	1052
1_776300_776422	1	776300	776422	7	1_775986_776907	1052
1_776300_776428	1	776300	776428	3	1_775986_776907	1052
1_776300_776476	1	776300	776476	33	1_775986_776907	1052
1_776300_776430	1	776300	776430	1882	1_775986_776907	1052
1_776301_776444	1	776301	776444	26	1_775986_776907	1052
1_776301_776443	1	776301	776443	8	1_775986_776907	1052
1_776301_776463	1	776301	776463	2	1_775986_776907	1052
1_776301_776428	1	776301	776428	45	1_775986_776907	1052
1_776301_776422	1	776301	776422	10	1_775986_776907	1052
1_776301_776423	1	776301	776423	5	1_775986_776907	1052
1_776301_776420	1	776301	776420	86	1_775986_776907	1052
1_776301_776421	1	776301	776421	6	1_775986_776907	1052
1_776301_776426	1	776301	776426	3	1_775986_776907	1052
1_776301_776424	1	776301	776424	6069	1_775986_776907	1052
1_776301_776425	1	776301	776425	78	1_775986_776907	1052
1_776301_776533	1	776301	776533	9	1_775986_776907	1052
1_776301_776458	1	776301	776458	2	1_775986_776907	1052
1_776301_776416	1	776301	776416	24	1_775986_776907	1052
1_776301_776414	1	776301	776414	6	1_775986_776907	1052
1_776301_776430	1	776301	776430	47	1_775986_776907	1052
1_776301_776432	1	776301	776432	15	1_775986_776907	1052
1_776301_776487	1	776301	776487	9	1_775986_776907	1052
1_776303_776482	1	776303	776482	245	1_775986_776907	1052
1_776303_776487	1	776303	776487	13	1_775986_776907	1052
1_776303_776444	1	776303	776444	16	1_775986_776907	1052
1_776303_776445	1	776303	776445	2	1_775986_776907	1052
1_776303_776420	1	776303	776420	4	1_775986_776907	1052
1_776303_776422	1	776303	776422	4	1_775986_776907	1052
1_776303_776424	1	776303	776424	2	1_775986_776907	1052
1_776303_776425	1	776303	776425	37	1_775986_776907	1052
1_776303_776426	1	776303	776426	2	1_775986_776907	1052
1_776303_776428	1	776303	776428	28	1_775986_776907	1052
1_776303_776443	1	776303	776443	4	1_775986_776907	1052
1_776303_776511	1	776303	776511	2	1_775986_776907	1052
1_776303_776533	1	776303	776533	8	1_775986_776907	1052
1_776303_776471	1	776303	776471	5	1_775986_776907	1052
1_776303_776458	1	776303	776458	2	1_775986_776907	1052
1_776303_776432	1	776303	776432	6	1_775986_776907	1052
1_776303_776438	1	776303	776438	2	1_775986_776907	1052
1_776303_776430	1	776303	776430	16	1_775986_776907	1052
1_776303_776416	1	776303	776416	3	1_775986_776907	1052
1_776303_776423	1	776303	776423	5	1_775986_776907	1052
1_776303_776427	1	776303	776427	2	1_775986_776907	1052
1_776303_776526	1	776303	776526	4	1_775986_776907	1052
1_776304_776450	1	776304	776450	65	1_775986_776907	1052
1_776304_776455	1	776304	776455	2	1_775986_776907	1052
1_776304_776458	1	776304	776458	13	1_775986_776907	1052
1_776304_776478	1	776304	776478	231	1_775986_776907	1052
1_776304_776479	1	776304	776479	3	1_775986_776907	1052
1_776304_776473	1	776304	776473	4	1_775986_776907	1052
1_776304_776470	1	776304	776470	6	1_775986_776907	1052
1_776304_776471	1	776304	776471	31	1_775986_776907	1052
1_776304_776474	1	776304	776474	5	1_775986_776907	1052
1_776304_776533	1	776304	776533	427	1_775986_776907	1052
1_776304_776531	1	776304	776531	794	1_775986_776907	1052
1_776304_776511	1	776304	776511	1175	1_775986_776907	1052
1_776304_776514	1	776304	776514	701	1_775986_776907	1052
1_776304_776463	1	776304	776463	138	1_775986_776907	1052
1_776304_776487	1	776304	776487	1792	1_775986_776907	1052
1_776304_776484	1	776304	776484	8	1_775986_776907	1052
1_776304_776482	1	776304	776482	10	1_775986_776907	1052
1_776304_776481	1	776304	776481	12	1_775986_776907	1052
1_776304_776480	1	776304	776480	4	1_775986_776907	1052
1_776304_776406	1	776304	776406	186	1_775986_776907	1052
1_776304_776428	1	776304	776428	350	1_775986_776907	1052
1_776304_776421	1	776304	776421	3969	1_775986_776907	1052
1_776304_776420	1	776304	776420	80	1_775986_776907	1052
1_776304_776423	1	776304	776423	49	1_775986_776907	1052
1_776304_776422	1	776304	776422	65	1_775986_776907	1052
1_776304_776425	1	776304	776425	644	1_775986_776907	1052
1_776304_776424	1	776304	776424	3383	1_775986_776907	1052
1_776304_776427	1	776304	776427	4754	1_775986_776907	1052
1_776304_776426	1	776304	776426	354	1_775986_776907	1052
1_776304_776443	1	776304	776443	56	1_775986_776907	1052
1_776304_776444	1	776304	776444	217	1_775986_776907	1052
1_776304_776464	1	776304	776464	10	1_775986_776907	1052
1_776304_776467	1	776304	776467	8	1_775986_776907	1052
1_776304_776526	1	776304	776526	63	1_775986_776907	1052
1_776304_776418	1	776304	776418	6	1_775986_776907	1052
1_776304_776493	1	776304	776493	803	1_775986_776907	1052
1_776304_776414	1	776304	776414	26	1_775986_776907	1052
1_776304_776415	1	776304	776415	1581	1_775986_776907	1052
1_776304_776416	1	776304	776416	1269	1_775986_776907	1052
1_776304_776432	1	776304	776432	67	1_775986_776907	1052
1_776304_776430	1	776304	776430	308	1_775986_776907	1052
1_776304_776438	1	776304	776438	12	1_775986_776907	1052
1_776304_776445	1	776304	776445	23	1_775986_776907	1052
1_776305_776425	1	776305	776425	2	1_775986_776907	1052
1_776305_776443	1	776305	776443	8	1_775986_776907	1052
1_776305_776507	1	776305	776507	176	1_775986_776907	1052
1_776308_776443	1	776308	776443	5	1_775986_776907	1052
1_776308_776425	1	776308	776425	6	1_775986_776907	1052
1_776308_776421	1	776308	776421	1216	1_775986_776907	1052
1_776308_776422	1	776308	776422	3	1_775986_776907	1052
1_776308_776420	1	776308	776420	125	1_775986_776907	1052
1_776308_776432	1	776308	776432	2	1_775986_776907	1052
1_776308_776430	1	776308	776430	177	1_775986_776907	1052
1_776310_776444	1	776310	776444	2	1_775986_776907	1052
1_776310_776487	1	776310	776487	2	1_775986_776907	1052
1_776310_776480	1	776310	776480	42	1_775986_776907	1052
1_776310_776430	1	776310	776430	4	1_775986_776907	1052
1_776310_776414	1	776310	776414	109	1_775986_776907	1052
1_776310_776425	1	776310	776425	3	1_775986_776907	1052
1_776312_776416	1	776312	776416	6	1_775986_776907	1052
1_776312_776414	1	776312	776414	4	1_775986_776907	1052
1_776312_776430	1	776312	776430	16	1_775986_776907	1052
1_776312_776432	1	776312	776432	5	1_775986_776907	1052
1_776312_776471	1	776312	776471	2	1_775986_776907	1052
1_776312_776533	1	776312	776533	3	1_775986_776907	1052
1_776312_776428	1	776312	776428	23	1_775986_776907	1052
1_776312_776424	1	776312	776424	5	1_775986_776907	1052
1_776312_776425	1	776312	776425	39	1_775986_776907	1052
1_776312_776422	1	776312	776422	3	1_775986_776907	1052
1_776312_776423	1	776312	776423	5	1_775986_776907	1052
1_776312_776420	1	776312	776420	8	1_775986_776907	1052
1_776312_776421	1	776312	776421	3263	1_775986_776907	1052
1_776312_776443	1	776312	776443	5	1_775986_776907	1052
1_776312_776444	1	776312	776444	10	1_775986_776907	1052
1_776312_776445	1	776312	776445	2	1_775986_776907	1052
1_776312_776467	1	776312	776467	3	1_775986_776907	1052
1_776312_776487	1	776312	776487	5	1_775986_776907	1052
1_776313_776487	1	776313	776487	137	1_775986_776907	1052
1_776313_776484	1	776313	776484	8	1_775986_776907	1052
1_776313_776482	1	776313	776482	3	1_775986_776907	1052
1_776313_776481	1	776313	776481	13	1_775986_776907	1052
1_776313_776480	1	776313	776480	7	1_775986_776907	1052
1_776313_776406	1	776313	776406	2	1_775986_776907	1052
1_776313_776428	1	776313	776428	324	1_775986_776907	1052
1_776313_776421	1	776313	776421	4151	1_775986_776907	1052
1_776313_776420	1	776313	776420	96	1_775986_776907	1052
1_776313_776423	1	776313	776423	12462	1_775986_776907	1052
1_776313_776422	1	776313	776422	45	1_775986_776907	1052
1_776313_776425	1	776313	776425	639	1_775986_776907	1052
1_776313_776424	1	776313	776424	52	1_775986_776907	1052
1_776313_776427	1	776313	776427	12	1_775986_776907	1052
1_776313_776426	1	776313	776426	17	1_775986_776907	1052
1_776313_776470	1	776313	776470	1548	1_775986_776907	1052
1_776313_776443	1	776313	776443	81	1_775986_776907	1052
1_776313_776442	1	776313	776442	4	1_775986_776907	1052
1_776313_776446	1	776313	776446	2	1_775986_776907	1052
1_776313_776445	1	776313	776445	22	1_775986_776907	1052
1_776313_776444	1	776313	776444	171	1_775986_776907	1052
1_776313_776464	1	776313	776464	22	1_775986_776907	1052
1_776313_776467	1	776313	776467	55	1_775986_776907	1052
1_776313_776463	1	776313	776463	14	1_775986_776907	1052
1_776313_776526	1	776313	776526	24	1_775986_776907	1052
1_776313_776493	1	776313	776493	6	1_775986_776907	1052
1_776313_776419	1	776313	776419	449	1_775986_776907	1052
1_776313_776414	1	776313	776414	32	1_775986_776907	1052
1_776313_776418	1	776313	776418	6	1_775986_776907	1052
1_776313_776415	1	776313	776415	7	1_775986_776907	1052
1_776313_776416	1	776313	776416	92	1_775986_776907	1052
1_776313_776413	1	776313	776413	2	1_775986_776907	1052
1_776313_776432	1	776313	776432	73	1_775986_776907	1052
1_776313_776430	1	776313	776430	276	1_775986_776907	1052
1_776313_776438	1	776313	776438	10	1_775986_776907	1052
1_776313_776450	1	776313	776450	17	1_775986_776907	1052
1_776313_776455	1	776313	776455	396	1_775986_776907	1052
1_776313_776458	1	776313	776458	17	1_775986_776907	1052
1_776313_776478	1	776313	776478	9	1_775986_776907	1052
1_776313_776479	1	776313	776479	6	1_775986_776907	1052
1_776313_776471	1	776313	776471	24	1_775986_776907	1052
1_776313_776474	1	776313	776474	4	1_775986_776907	1052
1_776313_776533	1	776313	776533	79	1_775986_776907	1052
1_776313_776531	1	776313	776531	3	1_775986_776907	1052
1_776313_776511	1	776313	776511	5	1_775986_776907	1052
1_776313_776514	1	776313	776514	6	1_775986_776907	1052
1_776314_776533	1	776314	776533	14	1_775986_776907	1052
1_776314_776493	1	776314	776493	2	1_775986_776907	1052
1_776314_776479	1	776314	776479	3	1_775986_776907	1052
1_776314_776478	1	776314	776478	3	1_775986_776907	1052
1_776314_776471	1	776314	776471	13	1_775986_776907	1052
1_776314_776470	1	776314	776470	2	1_775986_776907	1052
1_776314_776458	1	776314	776458	2	1_775986_776907	1052
1_776314_776450	1	776314	776450	4	1_775986_776907	1052
1_776314_776432	1	776314	776432	20	1_775986_776907	1052
1_776314_776430	1	776314	776430	81	1_775986_776907	1052
1_776314_776438	1	776314	776438	4	1_775986_776907	1052
1_776314_776414	1	776314	776414	9	1_775986_776907	1052
1_776314_776416	1	776314	776416	25	1_775986_776907	1052
1_776314_776480	1	776314	776480	2	1_775986_776907	1052
1_776314_776481	1	776314	776481	3	1_775986_776907	1052
1_776314_776487	1	776314	776487	32	1_775986_776907	1052
1_776314_776464	1	776314	776464	6	1_775986_776907	1052
1_776314_776467	1	776314	776467	3	1_775986_776907	1052
1_776314_776463	1	776314	776463	5	1_775986_776907	1052
1_776314_776444	1	776314	776444	9738	1_775986_776907	1052
1_776314_776445	1	776314	776445	847	1_775986_776907	1052
1_776314_776442	1	776314	776442	6	1_775986_776907	1052
1_776314_776443	1	776314	776443	198	1_775986_776907	1052
1_776314_776420	1	776314	776420	10	1_775986_776907	1052
1_776314_776421	1	776314	776421	12	1_775986_776907	1052
1_776314_776422	1	776314	776422	9	1_775986_776907	1052
1_776314_776423	1	776314	776423	13	1_775986_776907	1052
1_776314_776424	1	776314	776424	14	1_775986_776907	1052
1_776314_776425	1	776314	776425	132	1_775986_776907	1052
1_776314_776426	1	776314	776426	6	1_775986_776907	1052
1_776314_776427	1	776314	776427	2	1_775986_776907	1052
1_776314_776428	1	776314	776428	98	1_775986_776907	1052
1_776314_776526	1	776314	776526	6	1_775986_776907	1052
1_776315_776482	1	776315	776482	6	1_775986_776907	1052
1_776315_776464	1	776315	776464	12	1_775986_776907	1052
1_776315_776463	1	776315	776463	91	1_775986_776907	1052
1_776315_776443	1	776315	776443	33	1_775986_776907	1052
1_776315_776445	1	776315	776445	5	1_775986_776907	1052
1_776315_776444	1	776315	776444	79	1_775986_776907	1052
1_776315_776526	1	776315	776526	18	1_775986_776907	1052
1_776315_776423	1	776315	776423	24	1_775986_776907	1052
1_776315_776422	1	776315	776422	30	1_775986_776907	1052
1_776315_776421	1	776315	776421	18	1_775986_776907	1052
1_776315_776420	1	776315	776420	37	1_775986_776907	1052
1_776315_776427	1	776315	776427	5	1_775986_776907	1052
1_776315_776426	1	776315	776426	10	1_775986_776907	1052
1_776315_776425	1	776315	776425	274	1_775986_776907	1052
1_776315_776424	1	776315	776424	37	1_775986_776907	1052
1_776315_776429	1	776315	776429	2	1_775986_776907	1052
1_776315_776428	1	776315	776428	137	1_775986_776907	1052
1_776315_776484	1	776315	776484	4	1_775986_776907	1052
1_776315_776487	1	776315	776487	1364	1_775986_776907	1052
1_776315_776481	1	776315	776481	4	1_775986_776907	1052
1_776315_776493	1	776315	776493	3	1_775986_776907	1052
1_776315_776511	1	776315	776511	6	1_775986_776907	1052
1_776315_776478	1	776315	776478	7	1_775986_776907	1052
1_776315_776479	1	776315	776479	3	1_775986_776907	1052
1_776315_776474	1	776315	776474	2	1_775986_776907	1052
1_776315_776470	1	776315	776470	4	1_775986_776907	1052
1_776315_776471	1	776315	776471	11	1_775986_776907	1052
1_776315_776533	1	776315	776533	28	1_775986_776907	1052
1_776315_776455	1	776315	776455	2	1_775986_776907	1052
1_776315_776450	1	776315	776450	3	1_775986_776907	1052
1_776315_776458	1	776315	776458	5	1_775986_776907	1052
1_776315_776430	1	776315	776430	15341	1_775986_776907	1052
1_776315_776432	1	776315	776432	32	1_775986_776907	1052
1_776315_776438	1	776315	776438	4	1_775986_776907	1052
1_776315_776418	1	776315	776418	3	1_775986_776907	1052
1_776315_776416	1	776315	776416	43	1_775986_776907	1052
1_776315_776414	1	776315	776414	11	1_775986_776907	1052
1_776316_776478	1	776316	776478	5	1_775986_776907	1052
1_776316_776471	1	776316	776471	3	1_775986_776907	1052
1_776316_776416	1	776316	776416	8	1_775986_776907	1052
1_776316_776419	1	776316	776419	2	1_775986_776907	1052
1_776316_776430	1	776316	776430	28	1_775986_776907	1052
1_776316_776432	1	776316	776432	3	1_775986_776907	1052
1_776316_776526	1	776316	776526	8	1_775986_776907	1052
1_776316_776487	1	776316	776487	10	1_775986_776907	1052
1_776316_776444	1	776316	776444	14	1_775986_776907	1052
1_776316_776445	1	776316	776445	3	1_775986_776907	1052
1_776316_776443	1	776316	776443	6	1_775986_776907	1052
1_776316_776467	1	776316	776467	2	1_775986_776907	1052
1_776316_776464	1	776316	776464	2	1_775986_776907	1052
1_776316_776463	1	776316	776463	332	1_775986_776907	1052
1_776316_776428	1	776316	776428	25	1_775986_776907	1052
1_776316_776423	1	776316	776423	2	1_775986_776907	1052
1_776316_776420	1	776316	776420	5	1_775986_776907	1052
1_776316_776426	1	776316	776426	2	1_775986_776907	1052
1_776316_776424	1	776316	776424	4	1_775986_776907	1052
1_776316_776425	1	776316	776425	44	1_775986_776907	1052
1_776316_776422	1	776316	776422	4	1_775986_776907	1052
1_776316_776533	1	776316	776533	8	1_775986_776907	1052
1_776319_776443	1	776319	776443	2	1_775986_776907	1052
[truncated: 12,663 more rows]
