# Supplementary material for: GC-Rich DNA Elements Enable Replication Origin Activity in the Methylotrophic Yeast Pichia pastoris
Source: PLoS Genet. 2014 Mar 6;10(3):e1004169. doi: 10.1371/journal.pgen.1004169 (PMC3945215; doi:10.1371/journal.pgen.1004169)
Supplement: Table S3 — Compiled list of PpARSs. “ARS_name”: The systematic name of the ARS, based on chromosomal location. “contig_name”: a unique identifier for each fragment consisting of the fragment's endpoint coordinates. “chrom”: chromosome containing the fragment. “start”: the leftmost coordinate of the fragment. “end”: the rightmost coordinate of the fragment. “combined_rd”: the combined read depth of all ARS-seq fragments in this contig. “fragment_count”: the number of ARS-seq fragments assigned to this contig. “ARSseq_core_start”: leftmost coordinate of the inferred functional core of this ARS. “ARSseq_core_end”: rightmost coordinate of the inferred functional core of this ARS. “ARSseq_core_len”: length of the inferred functional core of this ARS. “miniARS_core_start”: leftmost coordinate of the inferred functional core of this miniARS (no value indicates this ARS was not represented in the final miniARS dataset). “miniARS_core_end”: leftmost coordinate of the inferred functional core of this miniARS. “miniARS_core_len”: length of the inferred functional core of this miniARS. “manually_confirmed”: has some fragment of this ARS been manually validated? (XLSX) [file pgen.1004169.s011.xlsx]

## Sheet: Sheet1
Compiled list of PpARSs
ARS_name	contig_name	chrom	start	end	combined_rd	fragment_count	ARSseq_core_start	ARSseq_core_end	ARSseq_core_len	miniARS_core_start	miniARS_core_end	miniARS_core_len	manually_confirmed	GC_ACS_MAST_score	GC_ACS_MAST_pval	GC_ACS_MAST_orient	GC_ACS_MAST_motif_start	GC_ACS_MAST_motif_end	GC_ACS_MAST_motif_genomic_start	GC_ACS_MAST_motif_genomic_end
A1	1_197_4023	1	197	1964	3	1	197	1964	1767				YES	-572.9	0.000179	-1	592	611	789	808
A3	1_1896_3712	1	2585	4023	6	1	2585	4023	1438					-179.4	7.69e-05	1	788	807	3392	3373
A38	1_38790_39038	1	38790	39038	15	1	38790	39038	248					-2194.12	0.00239	-1	185	204	38975	38994
A76	1_76605_77920	1	76605	77920	38076	6	76850	77077	227	76816	76966	150		2354.74	1.15e-08	1	42	61	76877	76858
A97	1_96623_97709	1	96623	97709	2396	2	96720	97709	989					1851.06	2.93e-07	1	274	293	97013	96994
A139	1_138862_139890	1	138862	139890	29237	4	139427	139626	199				YES	-1800.62	0.00126	-1	129	148	139556	139575
A140	1_139947_141743	1	139947	141743	1332	2	140335	140755	420					2638.06	8.67e-10	-1	158	177	140493	140512
A145	1_145065_146303	1	145065	146303	1181	4	145651	145874	223					2701.02	4.39e-10	-1	144	163	145795	145814
A197	1_197063_197956	1	197063	197956	9718	3	197450	197902	452	197604	197754	150		-1611.74	0.000912	-1	80	99	197684	197703
A241	1_241190_242506	1	241190	242506	20	1	241190	242506	1316					-557.16	0.000173	-1	702	721	241892	241911
A243	1_243643_244006	1	243643	244006	114	1	243643	244006	363					-856.22	0.00029	-1	29	48	243672	243691
A253	1_253521_254474	1	253521	254474	32593	5	253903	254123	220	253923	254073	150		2039.94	1.02e-07	1	34	53	253976	253957
A317	1_317734_318238	1	317734	318238	1	1	317734	318238	504				YES	-1611.74	0.000912	-1	99	118	317833	317852
A366	1_365090_367153	1	365090	367153	26366	7	366391	366691	300	366441	366591	150	YES	2323.26	1.47e-08	-1	95	114	366536	366555
A389	1_387868_389696	1	387868	389696	408	2	388904	389622	718					2276.04	2.1e-08	-1	261	280	389165	389184
A405	1_404877_405849	1	404877	405849	5389	6	405372	405553	181	405366	405516	150	YES	2622.32	1.02e-09	1	34	53	405419	405400
A427	1_427483_429172	1	427483	429172	16604	10	427972	428084	112	427970	428120	150	YES	3015.82	5.57e-12	1	2	21	427993	427974
A441	1_439398_442261	1	439398	442261	32880	11	439398	442261	2863					1426.08	1.82e-06	1	2574	2593	441991	441972
A455	1_455758_456008	1	455758	456008	13	1	455758	456008	250					-1847.84	0.00137	-1	130	149	455888	455907
A516	1_515664_516420	1	515664	516420	17595	4	516008	516268	260	516090	516240	150		1788.1	4.01e-07	1	22	41	516131	516112
A557	1_556841_557436	1	556841	557436	91198	3	556989	557125	136	556925	557075	150		-3201.48	0.00818	1	53	72	557061	557042
A604	1_603830_605372	1	603830	605372	1273	4	604427	604847	420					-1108.06	0.000421	-1	181	200	604608	604627
A610	1_610240_611167	1	610240	611167	44141	4	610491	610854	363	610558	610708	150		-2178.38	0.00233	1	130	149	610707	610688
A667	1_666395_667489	1	666395	667489	3110	3	667044	667361	317					-2257.08	0.00261	-1	84	103	667128	667147
A694	1_694119_694671	1	694119	694671	5038	1	694119	694671	552					-1596	0.000888	1	286	305	694424	694405
A737	1_737156_737609	1	737156	737609	11	1	737156	737609	453					-1470.08	0.000722	1	419	438	737594	737575
A772	1_772423_773276	1	772423	773276	2039	4	772644	772886	242	772720	772870	150		2701.02	4.39e-10	1	28	47	772767	772748
A776	1_775986_776907	1	775986	776907	40110	11	776279	776569	290	776320	776470	150	YES	2417.7	6.85e-09	-1	75	94	776395	776414
A781	1_780506_781652	1	780506	781652	2708	2	780948	781477	529					2449.18	5.23e-09	-1	256	275	781204	781223
A824	1_824596_825883	1	824596	825883	22	1	824596	825883	1287					2165.86	4.57e-08	1	196	215	824811	824792
A867	1_867527_867870	1	867527	867870	4694	1	867527	867870	343					-2272.82	0.00267	-1	108	127	867635	867654
A883	1_882788_884104	1	882788	884104	919	2	883161	883641	480					-462.72	0.000144	-1	29	48	883190	883209
A959	1_959357_960303	1	959357	960303	87	1	959357	960195	838	960092	960242	150		-2682.06	0.00444	1	102	121	960213	960194
A963	1_962362_963806	1	962362	963806	6913	4	962883	963372	489				YES	-1013.62	0.000367	-1	234	253	963117	963136
A1033	1_1032591_1034264	1	1032591	1034264	6121	3	1033307	1033847	540					-903.44	0.000312	1	352	371	1033678	1033659
A1061	1_1061186_1061970	1	1061186	1061970	12774	1	1061186	1061970	784	1061242	1061392	150		1851.06	2.93e-07	1	39	58	1061300	1061281
A1093	1_1092969_1093480	1	1092969	1093480	21	1	1092969	1093480	511					-195.14	7.98e-05	-1	492	511	1093461	1093480
A1138	1_1138293_1139486	1	1138293	1139486	14582	3	1138627	1138862	235	1138638	1138788	150		2354.74	1.15e-08	1	40	59	1138697	1138678
A1161	1_1161329_1161530	1	1161329	1161530	1829	1	1161329	1161530	201					-1359.9	0.000608	-1	166	185	1161495	1161514
A1167	1_1167354_1168229	1	1167354	1168229	2053	3	1167502	1167733	231	1167635	1167785	150		-2682.06	0.00444	1	103	122	1167757	1167738
A1193	1_1193334_1194296	1	1193334	1194296	12	1	1193334	1194296	962					-1296.94	0.000553	-1	148	167	1193482	1193501
A1210	1_1209633_1210556	1	1209633	1210556	31131	14	1209633	1210556	923	1210013	1210163	150		2622.32	1.02e-09	-1	78	97	1210091	1210110
A1210.5	1_1209633_1210556_2	1	1209633	1210556	31131	14	1209633	1210556	923	1210223	1210373	150		2622.32	1.02e-09	-1	95	114	1210318	1210337
A1241	1_1239990_1242265	1	1239990	1242265	41886	9	1239990	1242265	2275	1241249	1241399	150	YES	2354.74	1.15e-08	-1	94	113	1241343	1241362
A1244	1_1243913_1244329	1	1243913	1244329	4	1	1243913	1244329	416					-1092.32	0.000411	1	199	218	1244131	1244112
A1339	1_1339218_1340389	1	1339218	1340389	1816	4	1339516	1339748	232	1339604	1339754	150		2653.8	7.35e-10	-1	95	114	1339699	1339718
A1359	1_1359141_1360130	1	1359141	1360130	622	3	1359807	1360083	276					1677.92	6.7e-07	1	132	151	1359958	1359939
A1373	1_1373370_1373535	1	1373370	1373535	5	1	1373370	1373535	165					-2162.64	0.00228	1	88	107	1373477	1373458
A1382	1_1381787_1382787	1	1381787	1382787	250	2	1382439	1382692	253	1382443	1382593	150		2653.8	7.35e-10	-1	101	120	1382544	1382563
A1447	1_1447795_1447970	1	1447795	1447970	4	1	1447795	1447970	175					-1060.84	0.000393	1	12	31	1447826	1447807
A1453	1_1453042_1453162	1	1453042	1453162	3	1	1453042	1453162	120					-2367.26	0.00304	1	17	36	1453078	1453059
A1461	1_1461734_1461859	1	1461734	1461859	2	1	1461734	1461859	125					-1485.82	0.000741	-1	101	120	1461835	1461854
A1499	1_1498175_1500000	1	1498175	1500000	28611	7	1499078	1499376	298	1499091	1499241	150	YES	2197.34	3.68e-08	-1	105	124	1499196	1499215
A1503	1_1501477_1503124	1	1501477	1503124	52	2	1502890	1503124	234					2653.8	7.35e-10	-1	171	190	1503061	1503080
A1523	1_1522745_1524469	1	1522745	1524469	9738	3	1523426	1523674	248				YES	-887.7	0.000305	1	193	212	1523638	1523619
A1529	1_1529496_1529819	1	1529496	1529819	2	1	1529496	1529819	323					-1784.88	0.00123	1	64	83	1529579	1529560
A1565	1_1564955_1565204	1	1564955	1565204	manual	1	1564955	1565204	249				YES	1882.54	2.48e-07	-1	117	136	1565072	1565091
A1565.5	1_1565391_1565640	1	1565391	1565640	manual	1	1565391	1565640	249				YES	1677.92	6.7e-07	-1	117	136	1565508	1565527
A1609	1_1607805_1609849	1	1607805	1609849	22082	4	1608888	1609197	309	1608987	1609137	150		2763.98	2.12e-10	1	36	55	1609042	1609023
A1645	1_1645511_1645810	1	1645511	1645810	2	1	1645511	1645810	299					-2162.64	0.00228	1	207	226	1645737	1645718
A1694	1_1693818_1695060	1	1693818	1695060	356	4	1693874	1694395	521					-1517.3	0.00078	1	130	149	1694023	1694004
A1715	1_1714349_1716041	1	1714349	1716041	6427	3	1714738	1715411	673	1715128	1715278	150		1882.54	2.48e-07	-1	95	114	1715223	1715242
A1787	1_1786953_1787323	1	1786953	1787323	293	1	1786953	1787323	370					1677.92	6.7e-07	1	284	303	1787256	1787237
A1807	1_1806833_1808049	1	1806833	1808049	29594	7	1806833	1808049	1216					2024.2	1.12e-07	1	368	387	1807220	1807201
A1808	1_1808057_1808337	1	1808057	1808337	1336	1	1808057	1808337	280					2213.08	3.3e-08	-1	153	172	1808210	1808229
A1860	1_1860138_1860642	1	1860138	1860642	4	1	1860138	1860642	504					-1296.94	0.000553	-1	38	57	1860176	1860195
A1862	1_1861516_1862678	1	1861516	1862678	9999	3	1861882	1862247	365				YES	-2146.9	0.00222	1	342	361	1862243	1862224
A1964	1_1963226_1964794	1	1963226	1964794	14889	7	1963939	1964363	424					-2508.92	0.00363	-1	121	140	1964060	1964079
A1973	1_1972530_1973496	1	1972530	1973496	11	1	1972530	1973496	966					-934.92	0.000327	1	80	99	1972629	1972610
A1992	1_1991747_1992802	1	1991747	1992802	21874	4	1992066	1992609	543					-494.2	0.000153	-1	399	418	1992465	1992484
A2053	1_2053361_2055012	1	2053361	2055012	81062	5	2053707	2054026	319	2053740	2053890	150	YES	-1674.7	0.00101	1	119	138	2053878	2053859
A2073	1_2073176_2075032	1	2073176	2075032	2	2	2073441	2073671	230					-1737.66	0.00113	1	211	230	2073671	2073652
A2105	1_2104322_2105976	1	2104322	2105976	3175	5	2104763	2105327	564	2104997	2105147	150		2449.18	5.23e-09	1	18	37	2105034	2105015
A2179	1_2179818_2180047	1	2179818	2180047	31	1	2179818	2180047	229					-2131.16	0.00217	1	58	77	2179895	2179876
A2194	1_2193916_2194378	1	2193916	2194378	21695	1	2193916	2194378	462	2194023	2194173	150		2213.08	3.3e-08	-1	94	113	2194117	2194136
A2194.5	1_2194389_2195086	1	2194389	2195086	149351	9	2194642	2195086	444	2194644	2194794	150		-2682.06	0.00444	1	88	107	2194751	2194732
A2197	1_2196841_2198384	1	2196841	2198384	1354	3	2197200	2197411	211	2197321	2197471	150		2213.08	3.3e-08	-1	113	132	2197434	2197453
A2264	1_2263518_2264383_2	1	2263518	2264383	76581	4	2263582	2264212	630	2263953	2264103	150		2543.62	2.22e-09	1	36	55	2264008	2263989
A2263	1_2263518_2264383	1	2263518	2264383	76581	4	2263582	2264212	630	2263648	2263798	150		1882.54	2.48e-07	1	32	51	2263699	2263680
A2264	1_2264429_2265755	1	2264429	2265755	10649	3	2265189	2265551	362	2264412	2264562	150		2543.62	2.22e-09	-1	99	118	2264511	2264530
A2331	1_2331141_2332458	1	2331141	2332458	4023	3	2331268	2331776	508					-1596	0.000888	1	222	241	2331509	2331490
A2379	1_2378968_2379633	1	2378968	2379633	69570	4	2379320	2379526	206	2379452	2379602	150	YES	1457.56	1.63e-06	-1	118	137	2379570	2379589
A2412	1_2412628_2412815	1	2412628	2412815	2	1	2412628	2412815	187					-1832.1	0.00133	1	19	38	2412666	2412647
A2435	1_2435030_2435230	1	2435030	2435230	2	1	2435030	2435230	200					-2194.12	0.00239	1	82	101	2435131	2435112
A2459	1_2457997_2459661	1	2457997	2459661	3691	2	2458852	2459516	664	2459050	2459200	150	YES	2763.98	2.12e-10	-1	92	111	2459142	2459161
A2488	1_2487697_2489013	1	2487697	2489013	9321	4	2488363	2488717	354	2488491	2488641	150	YES	-3028.34	0.00661	1	88	107	2488598	2488579
A2504	1_2504317_2505113	1	2504317	2505113	1115	2	2504771	2504884	113					2323.26	1.47e-08	-1	83	102	2504854	2504873
A2536	1_2535975_2536333	1	2535975	2536333	22	1	2535975	2536333	358					-950.66	0.000335	-1	299	318	2536274	2536293
A2540	1_2540923_2541035	1	2540923	2541035	869	1	2540923	2541035	112					-1076.58	0.000402	1	6	25	2540948	2540929
A2549	1_2549691_2550274	1	2549691	2550274	3851	2	2549719	2550273	554	2550052	2550202	150		-2682.06	0.00444	-1	57	76	2550109	2550128
A2595	1_2594737_2596588	1	2594737	2596588	7081	3	2595275	2595859	584				YES	-179.4	7.69e-05	-1	22	41	2595297	2595316
A2669	1_2669486_2669891	1	2669486	2669891	164	1	2669486	2669891	405					-1580.26	0.000865	1	308	327	2669813	2669794
A2696	1_2696507_2697002	1	2696507	2697002	11755	2	2696507	2697002	495	2696818	2696968	150	YES	1788.1	4.01e-07	-1	111	130	2696929	2696948
A2697	1_2697102_2697290	1	2697102	2697290	2823	2	2697102	2697290	188	2697096	2697246	150		1788.1	4.01e-07	-1	80	99	2697176	2697195
A2772	1_2772079_2772787	1	2772079	2772787	21344	3	2772544	2772768	224	2772560	2772710	150	YES	-3500.54	0.012	-1	65	84	2772625	2772644
B1	2_578_1713	2	578	1713	4239	7	1117	1642	525				YES	-2131.16	0.00217	1	151	170	1287	1268
B4	2_3962_4915	2	3962	4915	6	1	3962	4915	953				YES	-746.04	0.000243	1	534	553	4515	4496
B27	2_26827_27214	2	26827	27214	10	1	26827	27214	387					-635.86	0.000201	1	106	125	26952	26933
B30	2_29888_30672	2	29888	30672	8382	2	30144	30305	161	30086	30236	150	YES	-2682.06	0.00444	-1	41	60	30127	30146
B65	2_64272_66141	2	64272	66141	4870	4	65030	65274	244					-761.78	0.00025	1	14	33	65063	65044
B66	2_66561_67384	2	66561	67384	13687	3	66773	66981	208					1851.06	2.93e-07	-1	154	173	66927	66946
B107	2_106579_107691	2	106579	107691	808	2	107015	107378	363					-1895.06	0.00148	1	127	146	107161	107142
B160	2_159882_161257	2	159882	161257	60460	4	160463	160809	346	160562	160712	150	YES	-2131.16	0.00217	1	75	94	160656	160637
B205	2_204972_206154	2	204972	206154	2106	6	205252	205461	209				YES	-2587.62	0.00399	-1	59	78	205311	205330
B270	2_270382_270598	2	270382	270598	321	1	270382	270598	216					-1092.32	0.000411	-1	195	214	270577	270596
B276	2_275559_276730	2	275559	276730	258	2	275772	276237	465					-1658.96	0.000988	-1	225	244	275997	276016
B285	2_285043_286261	2	285043	286261	25280	4	285374	285546	172				YES	-3516.28	0.0123	1	137	156	285530	285511
B312	2_311856_313103	2	311856	313103	2098	2	312638	313043	405					-1973.76	0.00169	1	65	84	312722	312703
B348	2_348587_349498	2	348587	349498	2426	3	348697	349204	507				YES	-761.78	0.00025	-1	461	480	349158	349177
B352	2_352058_352355	2	352058	352355	2	1	352058	352355	297					-1454.34	0.000704	-1	106	125	352164	352183
B379	2_379829_380104	2	379829	380104	35	1	379829	380104	275					-1674.7	0.00101	-1	118	137	379947	379966
B390	2_390117_391486	2	390117	391486	222	1	390117	391486	1369				YES	-1202.5	0.000482	-1	503	522	390620	390639
B412	2_412038_412807	2	412038	412807	32	2	412108	412806	698					-509.94	0.000158	1	86	105	412213	412194
B413	2_412825_414189	2	412825	414189	1511	3	413327	413850	523				YES	-1706.18	0.00107	1	117	136	413463	413444
B426	2_426285_427368	2	426285	427368	582	3	426642	426991	349					-2194.12	0.00239	1	124	143	426785	426766
B430	2_429637_430925	2	429637	430925	742	3	429772	430324	552					-950.66	0.000335	-1	382	401	430154	430173
B479	2_479620_480505	2	479620	480505	49402	5	479771	480158	387	480056	480206	150	YES	-1611.74	0.000912	-1	30	49	480086	480105
B529	2_529638_529854	2	529638	529854	4	1	529638	529854	216					-2178.38	0.00233	-1	64	83	529702	529721
B544	2_543928_544555	2	543928	544555	13296	5	544239	544472	233	544343	544493	150		1788.1	4.01e-07	-1	83	102	544426	544445
B553	2_552920_553723	2	552920	553723	1155	4	553378	553660	282					2763.98	2.12e-10	1	192	211	553589	553570
B563	2_563099_564186	2	563099	564186	78308	6	563403	563921	518				YES	-2036.72	0.00187	1	192	211	563614	563595
B565	2_565376_565580	2	565376	565580	11	1	565376	565580	204					-1879.32	0.00144	1	63	82	565458	565439
B590	2_590128_590512	2	590128	590512	21	1	590128	590512	384					-431.24	0.000135	-1	256	275	590384	590403
B591	2_590932_591987	2	590932	591987	630	2	590932	591426	494					-1879.32	0.00144	-1	219	238	591151	591170
B655	2_655498_656106	2	655498	656106	5265	3	655596	655913	317					-2461.7	0.00343	-1	102	121	655698	655717
B658	2_657901_659660	2	657901	659660	21051	3	658532	659041	509				YES	-1186.76	0.000471	-1	77	96	658609	658628
B681	2_681401_681524	2	681401	681524	2	1	681401	681524	123					-1643.22	0.000962	-1	94	113	681495	681514
B698	2_698231_699584	2	698231	699584	4180	6	698551	698873	322					-1643.22	0.000962	-1	48	67	698599	698618
B701	2_701379_702148	2	701379	702148	40033	4	701420	701593	173	701484	701634	150		2512.14	2.98e-09	-1	83	102	701567	701586
B724	2_723483_725068	2	723483	725068	36867	3	724023	724200	177	724078	724228	150	YES	-1139.54	0.00044	1	128	147	724225	724206
B754	2_754294_754806	2	754294	754806	41	1	754294	754806	512					-950.66	0.000335	-1	297	316	754591	754610
B793	2_793141_794128	2	793141	794128	2015	2	793322	793650	328					-2367.26	0.00304	-1	39	58	793361	793380
B796	2_795794_797563	2	795794	797563	19615	6	796577	797037	460				YES	-2445.96	0.00336	-1	317	336	796894	796913
B837	2_836723_838336	2	836723	838336	18364	4	837272	837974	702				YES	-2083.94	0.00202	1	19	38	837310	837291
B844	2_844007_844736	2	844007	844736	12	1	844007	844736	729					-1658.96	0.000988	-1	108	127	844115	844134
B864	2_863808_865222	2	863808	865222	8405	2	863894	864558	664	864202	864352	150	YES	2055.68	9.27e-08	1	35	54	864256	864237
B899	2_899201_899959	2	899201	899959	681	2	899260	899489	229					-1470.08	0.000722	1	21	40	899300	899281
B902	2_902111_902462	2	902111	902462	490	1	902111	902462	351					-2918.16	0.00581	1	128	147	902258	902239
B915	2_914614_915830	2	914614	915830	3864	2	914684	915464	780					-1847.84	0.00137	1	343	362	915046	915027
B925	2_924854_925451	2	924854	925451	3411	2	924877	925451	574					1614.96	8.79e-07	1	389	408	925285	925266
B938	2_937723_938584	2	937723	938584	5602	2	937761	938248	487				YES	-2587.62	0.00399	-1	111	130	937872	937891
B966	2_966721_967038	2	966721	967038	48	1	966721	967038	317					-1863.58	0.0014	-1	196	215	966917	966936
B972	2_971978_972960	2	971978	972960	10750	5	972200	972455	255				YES	-2351.52	0.00297	1	216	235	972435	972416
B986	2_986595_986997	2	986595	986997	78	1	986595	986997	402					-1895.06	0.00148	-1	214	233	986809	986828
B1021	2_1020685_1021476	2	1020685	1021476	80088	4	1020944	1021184	240					-2839.46	0.00531	1	89	108	1021052	1021033
B1021.5	2_1021476_1021814	2	1021476	1021814	5701	3	1021476	1021757	281					1835.32	3.17e-07	-1	54	73	1021530	1021549
B1069	2_1069101_1069884	2	1069101	1069884	32	2	1069115	1069819	704					-1092.32	0.000411	1	122	141	1069256	1069237
B1082	2_1082348_1083267	2	1082348	1083267	11689	1	1082348	1083267	919					-1769.14	0.00119	1	287	306	1082654	1082635
B1130	2_1130502_1131521	2	1130502	1131521	1766	4	1130758	1131272	514					2087.16	7.62e-08	1	209	228	1130986	1130967
B1154	2_1153965_1154366	2	1153965	1154366	71	1	1153965	1154366	401					-1076.58	0.000402	-1	29	48	1153994	1154013
B1180	2_1179817_1180967	2	1179817	1180967	63986	4	1180298	1180714	416	1180530	1180680	150	YES	-1391.38	0.000638	-1	103	122	1180633	1180652
B1247	2_1247043_1248910	2	1247043	1248910	58632	10	1247538	1248396	858	1248227	1248377	150	YES	-2005.24	0.00178	-1	98	117	1248325	1248344
B1249	2_1248910_1249260	2	1248910	1249260	4	1	1248910	1249260	350					9.48	4.92e-05	1	318	337	1249247	1249228
B1291	2_1290922_1291294	2	1290922	1291294	13	1	1290922	1291294	372					-2335.78	0.00291	1	178	197	1291119	1291100
B1337	2_1337003_1338061	2	1337003	1338061	58327	6	1337462	1337753	291				YES	-1753.4	0.00116	-1	250	269	1337712	1337731
B1390	2_1389976_1390883	2	1389976	1390883	255055	13	1390334	1390762	428	1390380	1390530	150	YES	-3406.1	0.0106	1	61	80	1390460	1390441
B1440	2_1439566_1440677	2	1439566	1440677	2158	2	1439833	1440145	312	1439963	1440113	150	YES	1851.06	2.93e-07	1	23	42	1440005	1439986
B1542	2_1542021_1542167	2	1542021	1542167	1206	1	1542021	1542167	146					-2870.94	0.0055	1	55	74	1542095	1542076
B1543	2_1543374_1543971	2	1543374	1543971	370	1	1543374	1543971	597					-1171.02	0.00046	1	41	60	1543434	1543415
B1550	2_1550304_1550751	2	1550304	1550751	621	1	1550304	1550751	447					-2052.46	0.00192	-1	405	424	1550709	1550728
B1551	2_1551012_1552065	2	1551012	1552065	37804	4	1551156	1551516	360				YES	-1501.56	0.00076	1	125	144	1551300	1551281
B1605	2_1604428_1605955	2	1604428	1605955	55795	8	1604834	1605260	426	1605169	1605319	150		2354.74	1.15e-08	-1	71	90	1605240	1605259
B1627	2_1627674_1627854	2	1627674	1627854	5	1	1627674	1627854	180					-1596	0.000888	-1	138	157	1627812	1627831
B1646	2_1645390_1646387	2	1645390	1646387	15562	3	1646048	1646355	307	1646236	1646386	150		2417.7	6.85e-09	-1	104	123	1646340	1646359
B1668	2_1668848_1669124	2	1668848	1669124	14	1	1668848	1669124	276					-2083.94	0.00202	1	207	226	1669074	1669055
B1732	2_1731967_1732295	2	1731967	1732295	7	1	1731967	1732295	328					-2083.94	0.00202	1	243	262	1732229	1732210
B1739	2_1738780_1740644	2	1738780	1740644	19427	5	1739265	1739595	330	1739364	1739514	150	YES	2527.88	2.58e-09	1	31	50	1739414	1739395
B1788	2_1787601_1788985	2	1787601	1788985	12623	6	1788527	1788755	228				YES	-2241.34	0.00255	1	188	207	1788734	1788715
B1865	2_1865032_1865340	2	1865032	1865340	18	2	1865180	1865340	160					-368.28	0.000118	-1	41	60	1865221	1865240
B1868	2_1868623_1868840	2	1868623	1868840	13	1	1868623	1868840	217					-1658.96	0.000988	-1	128	147	1868751	1868770
B1922	2_1921815_1922872	2	1921815	1922872	33416	7	1922189	1922684	495				YES	-1895.06	0.00148	-1	40	59	1922229	1922248
B1927	2_1927631_1927994	2	1927631	1927994	9	1	1927631	1927994	363					-1218.24	0.000493	-1	185	204	1927816	1927835
B1987	2_1986642_1987715	2	1986642	1987715	32	1	1986642	1987715	1073					2276.04	2.1e-08	-1	696	715	1987338	1987357
B1992	2_1991869_1993425	2	1991869	1993425	9494	5	1992715	1992958	243					-2745.02	0.00477	-1	99	118	1992814	1992833
B2030	2_2029863_2031571	2	2029863	2031571	38485	7	2030807	2031046	239	2030837	2030987	150	YES	-3091.3	0.00713	1	81	100	2030937	2030918
B2076	2_2076023_2077161	2	2076023	2077161	5367	3	2076689	2077026	337					-2335.78	0.00291	-1	85	104	2076774	2076793
B2081	2_2080417_2081299	2	2080417	2081299	23103	4	2080774	2081234	460					-966.4	0.000343	-1	217	236	2080991	2081010
B2110	2_2109822_2110834	2	2109822	2110834	267	1	2109822	2110834	1012					-1375.64	0.000623	1	542	561	2110383	2110364
B2111	2_2110834_2111727	2	2110834	2111727	5073	2	2110893	2111210	317					-1611.74	0.000912	1	186	205	2111098	2111079
B2141	2_2140672_2142509	2	2140672	2142509	3502	4	2141051	2141438	387				YES	72.44	4.24e-05	-1	35	54	2141086	2141105
B2158	2_2158158_2158424	2	2158158	2158424	181	1	2158158	2158424	266					-2288.56	0.00273	-1	36	55	2158194	2158213
B2179	2_2179407_2180684	2	2179407	2180684	5044	4	2179553	2179703	150				YES	-4444.94	0.0324	1	104	123	2179676	2179657
B2197	2_2197086_2197236	2	2197086	2197236	9	1	2197086	2197236	150					-1233.98	0.000504	-1	45	64	2197131	2197150
B2213	2_2213328_2213785	2	2213328	2213785	508	1	2213328	2213785	457					-2508.92	0.00363	-1	179	198	2213507	2213526
B2238	2_2237782_2239262	2	2237782	2239262	3	1	2237782	2239262	1480					-856.22	0.00029	-1	976	995	2238758	2238777
B2270	2_2269983_2270578	2	2269983	2270578	46237	3	2270152	2270430	278	2270212	2270362	150	YES	-3059.82	0.00686	-1	125	144	2270337	2270356
B2315.5	2_2314746_2316416_2	2	2314746	2316416	56894	6	2315177	2315454	277	2315550	2315727	177		2527.88	2.58e-09	1	99	118	2315668	2315649
B2315	2_2314746_2316416	2	2314746	2316416	56894	6	2315177	2315454	277	2315099	2315249	150		2291.78	1.86e-08	1	100	119	2315218	2315199
B2324	2_2324913_2325066	2	2324913	2325066	8	1	2324913	2325066	153					-3170	0.00786	-1	38	57	2324951	2324970
B2355	2_2355176_2356622	2	2355176	2356622	977	3	2355861	2356016	155					-2634.84	0.00421	1	43	62	2355923	2355904
B2373	2_2372814_2373589	2	2372814	2373589	19276	2	2373132	2373449	317	2373208	2373358	150		2354.74	1.15e-08	1	44	63	2373271	2373252
C1	3_480_2079	3	480	2079	6140	9	812	1334	522					-1658.96	0.000988	-1	296	315	1108	1127
C18	3_18122_19482	3	18122	19482	1685	2	18306	19364	1058					-399.76	0.000126	1	825	844	19150	19131
C32	3_32579_32884	3	32579	32884	8790	2	32628	32833	205	32616	32766	150	YES	-179.4	7.69e-05	-1	41	60	32657	32676
C72	3_71554_72719	3	71554	72719	1613	4	72068	72401	333	72498	72648	150		-1910.8	0.00152	1	125	144	72642	72623
C88	3_88416_89633	3	88416	89633	36571	9	88824	88959	135	89015	89165	150	YES	-1926.54	0.00156	-1	46	65	88870	88889
C145	3_145183_145747	3	145183	145747	350	1	145183	145747	564				YES	371.5	2.21e-05	1	450	469	145652	145633
C165	3_165128_165885	3	165128	165885	19510	1	165128	165885	757					2197.34	3.68e-08	-1	737	756	165865	165884
C186	3_186078_186253	3	186078	186253	3	1	186078	186253	175					-2697.8	0.00452	1	37	56	186134	186115
C216	3_215045_217556	3	215045	217556	4652	8	216109	216393	284				YES	-2068.2	0.00197	1	91	110	216219	216200
C305	3_304273_305964	3	304273	305964	37008	2	305228	305895	667					-2036.72	0.00187	-1	404	423	305632	305651
C379	3_378318_380021	3	378318	380021	11981	8	379016	379119	103	378976	379126	150	YES	2701.02	4.39e-10	1	2	21	379037	379018
C393	3_392599_394158	3	392599	394158	560	2	393470	393690	220					1677.92	6.7e-07	1	77	96	393566	393547
C414	3_414002_414407	3	414002	414407	13	1	414002	414407	405					-1045.1	0.000384	-1	300	319	414302	414321
C483	3_483180_484565	3	483180	484565	3225	2	483579	484076	497				YES	-1721.92	0.0011	-1	394	413	483973	483992
C513	3_512710_513843	3	512710	513843	15	1	512710	513843	1133					-1753.4	0.00116	1	530	549	513259	513240
C534	3_534386_534936	3	534386	534936	4	1	534386	534936	550					25.22	4.74e-05	1	36	55	534441	534422
C545	3_545479_546068	3	545479	546068	3279	1	545479	546068	589					2039.94	1.02e-07	1	208	227	545706	545687
C562	3_562281_562733	3	562281	562733	22676	3	562462	562694	232	562468	562618	150	YES	1882.54	2.48e-07	1	31	50	562518	562499
C601	3_601093_601554	3	601093	601554	37592	1	601093	601554	461	601145	601295	150		2276.04	2.1e-08	1	15	34	601179	601160
C604	3_603740_604534	3	603740	604534	5725	2	604157	604370	213	604266	604416	150		-2682.06	0.00444	1	103	122	604388	604369
C611	3_610787_611921	3	610787	611921	3688	6	611192	611524	332					2543.62	2.22e-09	-1	208	227	611400	611419
C659	3_658995_660406	3	658995	660406	24314	15	659579	659817	238				YES	-1123.8	0.00043	-1	91	110	659670	659689
C661	3_661086_662763	3	661086	662763	172	2	661640	662162	522					-1847.84	0.00137	-1	233	252	661873	661892
C732	3_731947_734076	3	731947	734076	17	2	732111	732688	577					-1233.98	0.000504	1	12	31	732142	732123
C834	3_833882_834318	3	833882	834318	15880	1	833882	834318	436					-2068.2	0.00197	1	314	333	834215	834196
C834.5	3_834318_834810	3	834318	834810	1131	3	834495	834651	156	834475	834625	150		2701.02	4.39e-10	-1	104	123	834579	834598
C899	3_899306_899667	3	899306	899667	1438	1	899306	899667	361					1882.54	2.48e-07	1	270	289	899595	899576
C937	3_936044_938115	3	936044	938115	14995	8	937598	937757	159	937489	937639	150	YES	2763.98	2.12e-10	-1	105	124	937594	937613
C1011	3_1010501_1011739	3	1010501	1011739	29889	6	1011059	1011526	467	1011368	1011518	150		-2682.06	0.00444	-1	24	43	1011392	1011411
C1012	3_1012130_1012363	3	1012130	1012363	8	1	1012130	1012363	233					-1847.84	0.00137	-1	5	24	1012135	1012154
C1018	3_1018846_1019122	3	1018846	1019122	9	1	1018846	1019122	276					-730.3	0.000237	-1	119	138	1018965	1018984
C1085	3_1084885_1085329	3	1084885	1085329	395	2	1084961	1085220	259					1520.52	1.28e-06	-1	133	152	1085094	1085113
C1122	3_1121904_1123018	3	1121904	1123018	6298	2	1122165	1122494	329	1122369	1122519	150	YES	2622.32	1.02e-09	-1	105	124	1122474	1122493
C1198	3_1198044_1198875	3	1198044	1198875	2340	2	1198115	1198491	376					-1910.8	0.00152	-1	70	89	1198185	1198204
C1241	3_1240464_1241654	3	1240464	1241654	20199	7	1241345	1241497	152	1241276	1241426	150		-3201.48	0.00818	1	66	85	1241361	1241342
C1286	3_1286419_1287659	3	1286419	1287659	315	2	1286503	1286890	387				YES	2701.02	4.39e-10	1	155	174	1286677	1286658
C1390	3_1389817_1390462	3	1389817	1390462	45946	2	1390281	1390380	99	1390241	1390391	150	YES	1882.54	2.48e-07	-1	60	79	1390341	1390360
C1403	3_1402705_1403306	3	1402705	1403306	26407	3	1402800	1403147	347	1402998	1403148	150		2653.8	7.35e-10	1	37	56	1403054	1403035
C1457	3_1456738_1457359	3	1456738	1457359	10959	3	1457016	1457204	188					-2351.52	0.00297	1	124	143	1457159	1457140
C1459	3_1459358_1459511	3	1459358	1459511	1534	1	1459358	1459511	153					-2225.6	0.0025	-1	106	125	1459464	1459483
C1508.5	3_1507368_1509511_2	3	1507368	1509511	3814	3	1508153	1508758	605	1508656	1508806	150		2291.78	1.86e-08	-1	107	126	1508763	1508782
C1508	3_1507368_1509511	3	1507368	1509511	3814	3	1508153	1508758	605	1508156	1508306	150		1851.06	2.93e-07	1	40	59	1508215	1508196
C1528	3_1528158_1528596	3	1528158	1528596	8561	1	1528158	1528596	438					2165.86	4.57e-08	-1	344	363	1528502	1528521
C1545	3_1544423_1546380	3	1544423	1546380	6382	3	1545631	1545864	233	1545617	1545767	150		2276.04	2.1e-08	-1	104	123	1545721	1545740
C1564	3_1563932_1565146	3	1563932	1565146	64677	5	1564500	1564718	218	1564591	1564741	150	YES	2276.04	2.1e-08	-1	118	137	1564709	1564728
C1600	3_1599731_1600718	3	1599731	1600718	19102	6	1600104	1600308	204	1600189	1600339	150		2354.74	1.15e-08	-1	90	109	1600279	1600298
C1620	3_1619879_1620990	3	1619879	1620990	949	3	1620279	1620949	670					-1958.02	0.00164	1	82	101	1620380	1620361
C1621	3_1620486_1621548	3	1620486	1621548	359	3	1620949	1621172	223	1620932	1621082	150		1882.54	2.48e-07	-1	94	113	1621026	1621045
C1669	3_1669315_1671540	3	1669315	1671540	16881	6	1669824	1669965	141	1669856	1670006	150		-2886.68	0.0056	-1	13	32	1669837	1669856
C1742	3_1741487_1742780	3	1741487	1742780	10713	5	1741911	1742100	189	1742048	1742198	150		2701.02	4.39e-10	-1	102	121	1742150	1742169
C1780	3_1779624_1780350	3	1779624	1780350	5567	2	1779904	1780239	335				YES	-1076.58	0.000402	-1	152	171	1780056	1780075
C1815	3_1814607_1816016	3	1814607	1816016	389	5	1815528	1815854	326					-1013.62	0.000367	-1	72	91	1815600	1815619
C1827	3_1827284_1828008	3	1827284	1828008	35	1	1827284	1828008	724					-415.5	0.00013	-1	641	660	1827925	1827944
C1830	3_1830067_1830782	3	1830067	1830782	87	1	1830067	1830782	715					-1045.1	0.000384	-1	366	385	1830433	1830452
C1902	3_1901799_1902981	3	1901799	1902981	1231	2	1902545	1902981	436					-336.8	0.00011	1	405	424	1902969	1902950
C1906	3_1905862_1907397	3	1905862	1907397	9	1	1905862	1907397	1535					-1391.38	0.000638	-1	1115	1134	1906977	1906996
C1986	3_1986133_1988583	3	1986133	1988583	16630	3	1986477	1986724	247					-2335.78	0.00291	-1	219	238	1986696	1986715
C2021	3_2021028_2021481	3	2021028	2021481	98	1	2021028	2021481	453					-1706.18	0.00107	1	27	46	2021074	2021055
C2064	3_2063720_2064433	3	2063720	2064433	1563	1	2063720	2064433	713					1614.96	8.79e-07	1	281	300	2064020	2064001
C2064.5	3_2064541_2064891	3	2064541	2064891	9362	1	2064541	2064891	350	2064613	2064763	150		2417.7	6.85e-09	-1	102	121	2064715	2064734
C2111	3_2111026_2111164	3	2111026	2111164	2	1	2111026	2111164	138					-2257.08	0.00261	1	105	124	2111150	2111131
C2204	3_2203718_2205185	3	2203718	2205185	3167	3	2204369	2204472	103					-1863.58	0.0014	-1	6	25	2204375	2204394
C2216	3_2216251_2217653	3	2216251	2217653	3731	2	2216590	2216783	193				YES	-132.18	6.88e-05	1	20	39	2216629	2216610
C2242	3_2242552_2243472	3	2242552	2243472	29105	2	2242559	2243074	515					-2713.54	0.00461	1	328	347	2242906	2242887
D16	4_16169_16371	4	16169	16371	2	2	16169	16371	202					-494.2	0.000153	1	101	120	16289	16270
D33	4_32989_33373	4	32989	33373	1928	1	32989	33369	380	33215	33365	150		-2005.24	0.00178	-1	123	142	33338	33357
D81	4_81290_82511	4	81290	82511	7896	3	81655	81838	183					-3154.26	0.00771	1	69	88	81743	81724
D152	4_151983_152742	4	151983	152742	2362	2	152010	152500	490	152135	152293	158		2213.08	3.3e-08	-1	81	100	152216	152235
D175	4_174789_176162	4	174789	176162	500	2	175780	176153	373					-1895.06	0.00148	1	129	148	175928	175909
D211	4_210726_212090	4	210726	212090	1129	4	211059	211638	579					-1863.58	0.0014	1	560	579	211638	211619
D254	4_254167_254711	4	254167	254711	4498	3	254335	254638	303					-2556.14	0.00384	-1	69	88	254404	254423
D258	4_258295_259424	4	258295	259424	8990	4	258731	259078	347	258698	258848	150	YES	2276.04	2.1e-08	1	30	49	258747	258728
D275	4_275655_275959	4	275655	275959	16	1	275655	275959	304					-1958.02	0.00164	-1	90	109	275745	275764
D279	4_279359_279871	4	279359	279871	1379	1	279359	279871	512					-2981.12	0.00625	-1	243	262	279602	279621
D300	4_299620_301291	4	299620	301291	26810	4	300043	300246	203	300129	300279	150	YES	2417.7	6.85e-09	-1	102	121	300231	300250
D365	4_365892_365993	4	365892	365993	2	1	365892	365993	101					-2414.48	0.00323	1	10	29	365921	365902
D388	4_387726_388578	4	387726	388578	5	1	387726	388578	852					-919.18	0.00032	-1	192	211	387918	387937
D400	4_399899_400201	4	399899	400201	3836	1	399899	400201	302					-541.42	0.000168	1	100	119	400018	399999
D424	4_424201_424544	4	424201	424544	2	1	424201	424544	343					-1548.78	0.000821	1	314	333	424534	424515
D442	4_441444_442242	4	441444	442242	201309	16	441931	442086	155	441933	442083	150	YES	-2540.4	0.00377	1	46	65	441998	441979
D496	4_495556_497033	4	495556	497033	64603	6	495900	496247	347	496055	496205	150	YES	2449.18	5.23e-09	1	55	74	496129	496110
D535	4_535582_536465	4	535582	536465	4516	2	535841	535969	128	535864	536014	150		-2225.6	0.0025	1	20	39	535880	535861
D570	4_570802_571186	4	570802	571186	4	1	570802	571186	384					-903.44	0.000312	-1	199	218	571001	571020
D571	4_571407_572536	4	571407	572536	23567	4	571754	571881	127	571839	571990	151		-2083.94	0.00202	-1	30	49	571784	571803
D613	4_612610_613735	4	612610	613735	3140	4	612917	613167	250					2197.34	3.68e-08	1	88	107	613024	613005
D622	4_622229_623278	4	622229	623278	19883	4	622806	623046	240	622826	622976	150	YES	-3610.72	0.0138	1	100	119	622945	622926
D686	4_684500_687500	4	684500	687500	manual	1	684500	687500	3000				YES	-651.6	0.000207	-1	1806	1825	686306	686325
D722	4_721919_722733	4	721919	722733	132	1	721919	722733	814					2165.86	4.57e-08	1	651	670	722589	722570
D740	4_739849_740733	4	739849	740733	10	1	739849	740733	884					-1627.48	0.000936	-1	575	594	740424	740443
D781	4_781073_781599	4	781073	781599	7714	1	781073	781599	526	781390	781540	150		2638.06	8.67e-10	1	43	62	781452	781433
D801	4_801140_801460	4	801140	801460	1528	1	801140	801460	320					2527.88	2.58e-09	-1	131	150	801271	801290
D854	4_853930_855713	4	853930	855713	13138	5	854464	854623	159	854455	854605	150	YES	2701.02	4.39e-10	1	14	33	854488	854469
D856	4_855946_857560	4	855946	857560	44335	5	856551	856780	229	856592	856742	150		3015.82	5.57e-12	-1	98	117	856690	856709
D929	4_929107_930445	4	929107	930445	3637	3	929643	930110	467					2527.88	2.58e-09	1	52	71	929714	929695
D971	4_971045_971719	4	971045	971719	8478	3	971337	971466	129	971238	971392	154		-2965.38	0.00613	-1	64	83	971401	971420
D1022	4_1022262_1024169	4	1022262	1024169	8215	4	1022493	1022840	347					2039.94	1.02e-07	1	139	158	1022651	1022632
D1111	4_1111172_1112046	4	1111172	1112046	14	1	1111172	1112046	874					40.96	4.57e-05	-1	249	268	1111421	1111440
D1118	4_1118560_1119556	4	1118560	1119556	686	2	1118729	1118923	194	1118639	1118789	150		-2682.06	0.00444	-1	73	92	1118712	1118731
D1130	4_1130130_1130233	4	1130130	1130233	3	1	1130130	1130233	103					-1737.66	0.00113	-1	15	34	1130145	1130164
D1156	4_1155899_1156448	4	1155899	1156448	154	1	1155899	1156448	549					1127.02	4.56e-06	-1	472	491	1156371	1156390
D1180	4_1180070_1180660	4	1180070	1180660	4	1	1180070	1180660	590					-1564.52	0.000843	-1	159	178	1180229	1180248
D1193	4_1193091_1194324	4	1193091	1194324	5099	3	1193462	1193950	488	1193711	1193861	150	YES	2763.98	2.12e-10	-1	97	116	1193808	1193827
D1211	4_1211464_1212052	4	1211464	1212052	226	1	1211464	1212052	588					2165.86	4.57e-08	1	289	308	1211772	1211753
D1262	4_1261994_1262576	4	1261994	1262576	6047	2	1262082	1262537	455					1788.1	4.01e-07	-1	309	328	1262391	1262410
D1297	4_1296812_1298313	4	1296812	1298313	1604	2	1297817	1298258	441					1882.54	2.48e-07	-1	144	163	1297961	1297980
D1303	4_1303536_1303641	4	1303536	1303641	3	1	1303536	1303641	105					-2052.46	0.00192	1	69	88	1303624	1303605
D1317	4_1316621_1317876	4	1316621	1317876	9872	4	1317142	1317554	412	1317229	1317379	150		3204.7	1.67e-13	1	36	55	1317284	1317265
D1319	4_1318043_1319636	4	1318043	1319636	10908	5	1319081	1319616	535	1319053	1319203	150		2417.7	6.85e-09	-1	101	120	1319154	1319173
D1365	4_1365009_1365116	4	1365009	1365116	5	1	1365009	1365116	107					-2981.12	0.00625	1	3	22	1365031	1365012
D1415	4_1414785_1416177	4	1414785	1416177	19181	3	1415687	1415834	147	1415788	1415938	150		-3626.46	0.0141	1	116	135	1415822	1415803
D1468	4_1468591_1469457	4	1468591	1469457	10711	2	1468751	1469089	338				YES	-2383	0.0031	-1	232	251	1468983	1469002
D1533	4_1533363_1534323	4	1533363	1534323	7896	3	1533482	1533894	412					-2257.08	0.00261	1	166	185	1533667	1533648
D1574	4_1574103_1574561	4	1574103	1574561	81766	2	1574190	1574279	89	1574165	1574315	150	YES	2417.7	6.85e-09	1	9	28	1574218	1574199
D1598	4_1598326_1598521	4	1598326	1598521	384	1	1598326	1598521	195					-1832.1	0.00133	1	140	159	1598485	1598466
D1608	4_1608608_1609290	4	1608608	1609290	46553	5	1608775	1608883	108	1608737	1608887	150	YES	2512.14	2.98e-09	1	8	27	1608802	1608783
D1648	4_1647690_1648691	4	1647690	1648691	9	1	1647690	1648691	1001				YES	-1501.56	0.00076	-1	767	786	1648457	1648476
D1676	4_1676068_1676484	4	1676068	1676484	273	1	1676068	1676484	416					1677.92	6.7e-07	-1	117	136	1676185	1676204
D1703	4_1702776_1704578	4	1702776	1704578	128	2	1703466	1704103	637					-1108.06	0.000421	-1	264	283	1703730	1703749
D1709	4_1709118_1710114	4	1709118	1710114	15	1	1709118	1710114	996					-1108.06	0.000421	1	355	374	1709492	1709473
D1766	4_1766160_1767635	4	1766160	1767635	6102	2	1766623	1767018	395					1914.02	2.1e-07	-1	291	310	1766914	1766933
