# Supplementary material for: GC-Rich DNA Elements Enable Replication Origin Activity in the Methylotrophic Yeast Pichia pastoris
Source: PLoS Genet. 2014 Mar 6;10(3):e1004169. doi: 10.1371/journal.pgen.1004169 (PMC3945215; doi:10.1371/journal.pgen.1004169)
Supplement: Table S4 — Manual validation results. “fragment_name”: the fragment orARS tested. “chrom”: chromosome containing the fragment. “start”: the leftmost coordinate of the fragment. “end”: the rightmost coordinate of the fragment. “length”: the length of the fragment tested. “combined_rd”: the read depth of the ARS (“manual” indicates that the ARS was not present in screen data). (XLSX) [file pgen.1004169.s012.xlsx]

## Sheet: Sheet1
Manual validation summary
fragment_name	chrom	start	end	length	combined_rd	fxn	seq
1_1843383_1843731	1	1843383	1843731	348	5	No	CCGATCGTCTTCCGAATGGACATCCAGATTATGTCAAACTCATTCTTACAAGCAGAGTCTATGATGTTACAGACGAAAGTCCTATCACACACGCCGTTAACCTTTCACAGAAAACCAATAGTAACGTTGTTTTGAAAAGAGAAGACCTCCTTCCAGTATTCTCGTTCAAGCTACGTGGAGCTTACAACATGATCGCCCAACTGTCGCCAGAGAAGCGTAGTAAAGGTGTTGTGGGTTGCTCTGCAGGCAACCATGCTCAGGGAATTGCATTTAGCGCCAAAAAGCTGGGAATACCTGCCACTATTGTGATGCCAACTGCCACTCCTAGTATCAAGTATCAGTCAGTGG
1_713599_713789	1	713599	713789	190	6	No	CTCTTTGAATGCTGTAAAGAGGTCTTAATTCTTGTTCAGCTTCAAACCTATCAGACTCATCCAACAAATTTTGCCACAATGTTTGCTTGGCCTTCCTTACTACTTGATCTGGCGTCAGTTCTAGTAATGATAGCCATCCGTGGTCCTTGAATTCATCTCTATGCAAATGCTTCGCATTCCAAATATTAAG
2_3962_4915	2	3962	4915	953	6	very weak	CTTGATGTGACGTATAAGCATGCACAGCAGGTGTACCATGATCCGATCCTGTTCCATGCACAAGGGGTAAATATATCATTTTCTCTTTAGGCGCGGAAGATTTCGAAAGAAAGGTGTGTCCAAGGGATCGTTCACGATGGTAGCAAACGTTTCGTAAAGTTTCGTGATTCTAATCTAGTATAGTCAGGGCGATCAATAGCATCAAACAATTCTGATGGTCTTGTCAGAAAATACTCGAACGCTGTAATTGATGCTGAAGATAAATAATGCTGTCACATGTACTGGAAGATACCTTCTTCTTGGCGGCAGTTCAATTTGGCGTGGTTGGCGATAATGAAAGTAATTATAGACATTAGAGATACTAAGACAACTCCAATCAGAATTGCTGCCCCATAATTG…
3_499687_499988	3	499687	499988	301	6	No	CTCACCAATCAACAGAATACGAACTGGATACCTTTAGTGTTAAATTGTATGAAGATAAGATCAACTTGGCATCAAAAATAGGGCGACCTGTGCTGGACCCGATATCTCGTTGGGACTTTGACGTTGAAGAACTACCATACGCTCCAATTGTGAAAATAATAGATTTTTATGAGTTTGATGGTACTCTTTTCAAATCCCCAGTTTTAAATGATGAACTGTTCCGTCGTAGTTCGATACATATGATAGAATCAGGAGCAGGGCTAAGAGATATTGACTGGTGGAACTTTCATGAAGCCTGGAG
4_341217_341721	4	341217	341721	504	6	No	CTATTGCCAACATTGCATGATCTCTTACGCCACTATGAAGAGATGCACATTCAGCCCTCGCCTCCAGAAATGGAGACACCCAGGTCAAAGGCGGTCAATAGTATTTTGGACACTGTATCAACGAATGAGGTGTTTTTATCCCATCAAGGAATGGAGCCACAATTTCAAGTTCCAGAGTTTGACTTTGCCGTCACGAATAACTTTCAAAATCAGCATTCTGAAACTTCTGGCGTGGATGATCCCACACCTAAAACTCAGCCTGGAGCGACTGTAGGTGCTGGGCCTCAATCTCAAATACGGCAGGGCCAGCACCAACAGCAACAATTTCCTATGGACGAAGATGAAGATACGGAAATGTGCATTGATGACCCCGCTCGTCATCTATACGTTAGTGAACAC…
3_1970779_1970969	3	1970779	1970969	190	7	No	CTCTCATCCAGTTCTTATTACCTCTCAATGTATTGATCTCACCATTATGGGCAGCCCAACGCAAAGGTTGAGCCCTATCCCAAGATGGAAAAGTGTTTGTAGAGAAACGGGAGTGCACCAGAGCAAAATGGGATTCGTACTCCACATTGACCAAATCATGATAGTAGTTAAATACCTGGGCAGGAGTAAG
2_970074_970511	2	970074	970511	437	8	No	CTGCAAACCCAAAAATTGGCCCTCCTGAAAAGAGACACCATAAGATGGCACAGCTGACTTGGGCCAATCTTTTATTCCGTGGTACTTGGAAGTAAAACATAGTGTTTAGAAATGAATGTTCAACCTTGAGGTTTTTTTTCAATGTACTTAGTTGAAAATAGGAAGGGAACGATGATGGGGTTGTATGAAAGTTGAATGGAGTGTGATAAGGATATCGTAATGCGCGAACTTCCGAGTTAATGCATAAGTGTTGTAAAAAAAAAGATACAATTAACAGATAGGGAGGGATTGCCGGCAATTGCCGCTGTGATGAAGTCGAACCCTTTTTCTTCTATTGGAGGTAGAGTCACCAGTCACTGAATGGCTCTGCGCTGGAAAAGTCATCGTTCTAGTTTTGTT…
2_2281275_2281434	2	2281275	2281434	159	8	No	CTCTTTTCCCTGTAATCAAGGTTAAGCATATATAGAATTGTTTAAATCATGATAGTAGTCTTACGTAGGCCAAAACCAAAGCAAACGTACCAGTGCACACACCTATCAACCACTGTAGGACTTGTGTCTTTGTAGAGTCAATTTGCACCTTCATGTTAG
1_2060258_2060474	1	2060258	2060474	216	9	No	CCCATTTGTCAAAGCTTTGCACTAAGTTGTAACGTAATTCTAAGTTGTGGTGCTGAGGGATGCGGGATTCTTGTTGAGCGTCATTCTCTGTGGGCATCCAAAAGCACAGCCGTCCGCCTACCGGCAATCTTTCAGATGCAAATTGTAGAAGATCATCCAGTAAAGCGTCCAATTCATAAGGTTTCTTAGGTTGAATATAATCTCGTCTGGTGTGGG
4_1647690_1648691	4	1647690	1648691	1001	9	weak	CCCAGGCTTTCTTTTTCGCGGATGGTTTCCATCCTTTATTCGCCTGGGTCCTCATACAATTTTGACTTTTGTAGCTTTGGAACAATTGAGAACATGGCGGATTGCCATGTAGACTATCACTTGGCTAGTCGGTTCCATTTCTGATAGTAATAGATATAAATATAAATTAGCTATTTATTGATTGACACTTATTGCTAAACCATTGATGATGTTCCTGGTTTACTTACATTTGCTACAGAAAACCGCGATTCTTATCAGTTTTCATGTCTCAAGCGAACAAGAACTTGAAACAATTCTAATTCACCTGAAAGATTGTATAAAAGTGGTGCCAACAATTAAATCGTGTCGTTGTTTTCTTCGCAAACTATGATTTCTCAGTAAGTTAATCAAAAACATCAA…
1_197_4023	1	197	4023	3826	10	weak	CTCTGCTTAGTGATGGAACTATAGGAAAGAACTGCAATGCTATGCGAGACACGCCATTTCGGGTGCAATGAATTTTCTGGAATTGATGAATTGGCGTTCCGCTTTAACATGACAGGTGAAAACTAATTATGCAGATTAGGTATTAGAATGCTGCTGCAAAATTTCAAACTGATGAGTGCGCTTCTTTGTAAAGTGCTTAATGCAATCATGCGCTGCACGTTAAAGTATAAATTCCCTGATCGCTTTCCGAACTATGTTTTCGAGATCTAGATCTAATAGACCGTATTCGATATTTATTTTTGTTTCGACTCTGCTTATATTCACGCTATTTACATGCTACCATACTTGAATGGAAAACAACTTGAAATTTCATTTTCATGCACCTACTGAACCGGCAAT…
1_278500_281500	1	278500	281500	3000	manual	No	CACTGCCCATCAATCAGAAGAACATTTGGTACTTTTTCAGGGTAAGAACTTCATTTACATAATCATGCTTTTTAGGATGTTCCAGAGTGCCCTGACATTGGTCAGAAAGGAAGGAGAACATATTACCAGGGAATCCACTGAATTTTTAACCTACCTGCAAATATCTTACTACCTTAATGATGTCATCAAAGGTATTGTTGAAATTGCGCAGGTTCCTGAAATACGTAAACCTGAACATTGGAAAGTTGTGGAAACAAACATACAAATATTGGCCACTTTAATTTCATCAGAACCTTATAAGTTTCATATGGTGCACGAAAAACAACTTATTGACCATGACGTAACAAAGAAACCAACCTCTCTTATTAATCCATTGAATGGATTACTGTCTAACATGTT…
1_315141_318141	1	315141	318141	3000	manual	very weak	TTTCCTCTATCATTTAACTCTAATACCGGAGTTATAGAAGTAGAGAGAATAGTAGTAGAGCGTAAATTCAAGGAAAATCAAGTACAAGGAGACCCTCCCTCTCAAGATAGATTTAAAATGCAGCCTCATAAGTCAACAAACTCTGGATGCCTAACTTGCCGCAAAAGACAAGTCAAGTGTGACGAACGCAAGCCGTTTTGTCTAAACTGTGAAAAAAGCGAACAGAAGTGTACTGGTTTTACCCATTTATCCAAAGATCTCCCTTCCAGTTCCTCTTCTCTCAGTTCAGATGACTCTTATAAATCGATACTATTAATCAATGGTCTGAAAACTTATCTATTCAAGAAGCCGAAGAAGGTGAAAACTTTCGATAAATCTGGAATCCAATGTTCGTATTTG…
3_267500_270500	3	267500	270500	3000	manual	No	CATCAATTATGAGTATTTTGAGAGCTATCTGGCTCCACTTATCATCACACTACACGAAATTCCAAGTTTCCGGAACCTGATTTTCAAATTAGAGTCTTTCAATGATTATGGGTATGAAAAAAATTGGTGGAAGGATAAAGATATCAAGATCGCTGGATCTGTAGGAAATAGGTTTGTTATGGAGTTACAAAGAGTAGTCGCCTTCTTGGACAATGCACCGTCAAAAAGATTTTTTGCTAGTATTCATAACCTGGTTCAACATTTGAGTAAAGATCTGCTGGCAGGTTTGAATGATATGGAGGGAGTTGAAGATTTTTTTCCTGCCTTTTTTAAATCACTCTCAGGCGCTGCTACTGGCGTTGATAATGAGAAACTACAGAGGTTATTCCAAAGTGAAAT…
4_684500_687500	4	684500	687500	3000	manual	weak	TTTCTGCTGTGGTACCTTCTTTCTTACCCAATCATGTTCGTCTCCACATCGGATTATTGTTTTTCCGTTAGACCAGATTTCCCCTTCGCTGCTGCTCCAATTCCAAAGTCTCAAACAATGCTTTGAAATTGCCTGCTCCAAACCCGTTATGGTTTTCTCGTTGGATCACTTCCAAGAATAAGGTCGGCCGGTCCTGCATCGGTTTACTGAATAACTGCAAGAGGTAACCGTTCTCGTCAAAATCAACCAGAATTCCAGCCTTTTCCAACTCATCGAGGGATTCTTTAATTTCGTAGTTCCGTTTTGTTTCTAGGAGACGCTGCCGCAATCTAGAGTAGTATTTGGGTGGAACGTTTATAAACTCCACACCTCTAAATTTCATGTTCTTCACTGTGGAGA…
4_1047500_1050500	4	1047500	1050500	3000	manual	No	CAGATGAAGAACTAGATTATGCTGATGAAGATGTTCCACTAGTTGATGTTGCAGAATAAGTACTTCAAGCCAATAAACCTGCGTGCTTGATTGGTGGGAGAGGACTTGTGGCACCTACTGAGAAGGGAGAAGCTCAACTGTATTTCTTCTTCATTTACTTTAAGGGTGAAGACCATTTTTGTCCTTTAATGTTTCTTTGTTTTATTGTTTATTGTTTCTTATATACCCAAACTAAATATACTAATGTTCAGTGATCCATGAAGGAGCCCCTCCCCCAGCGAGTCCAAGACTGGCCCCGAAATTTCTATAATCTGCTACAGCCAGGTTGGGATGTGAAGTTCATCAGTGACTGCACCTGGAGCCAAACTGATGCCACGTTGGGCCAAGACAGTGAACTAG…
Candidate ARSs and mutant variants tested (Figure 2)
A76_WT	1	76846	76970	125	38076	Yes	GACCTCCGCGACGGGGAATTGAACCCCGGTCTACCGCGCGACAAGCGGTGGTTCTACCACTAAACTATCACGGATTTCGATGCTGCTTTCCCACTTCCTTACTTTACATTCTCTAGGCGTTTAGC
A76_MUT	1	76846	76970	125	38076	No	GACCTCCGCGACGGGGAATTccACCCCGGTCTACCGCGCGACAAGCGGTGGTTCTACCACTAAACTATCACGGATTTCGATGCTGCTTTCCCACTTCCTTACTTTACATTCTCTAGGCGTTTAGC
A366_WT	1	366441	366565	125	26366	Yes	TTGAGAAATACGGGAATCGAACCCATGTCACCTGCTTGGAAGGCAAGTATGATAACCACTACACTAATTTCCCTTGGATGTAATCATGAACTAAGGTTATCCCCATGTAGGGTTATTTTTCAAAA
A366_MUT	1	366441	366565	125	26366	No	TTGAGAAATACGGGAATCccACCCATGTCACCTGCTTGGAAGGCAAGTATGATAACCACTACACTAATTTCCCTTGGATGTAATCATGAACTAAGGTTATCCCCATGTAGGGTTATTTTTCAAAA
A405_WT	1	405388	405512	125	5389	Yes	AACGGGGCGAGCTGGGAATTGAACCCAGGGCCTCTCGCACCCAAAGCGAGAATCATACCACTAGACCACACGCCCGTGCGATGGAAAGAAAAGTCTCAAGATTGTTATGTTGAAAAGTTCTTTAT
A405_MUT	1	405388	405512	125	5389	No	AACGGGGCGAGCTGGGAATTccACCCAGGGCCTCTCGCACCCAAAGCGAGAATCATACCACTAGACCACACGCCCGTGCGATGGAAAGAAAAGTCTCAAGATTGTTATGTTGAAAAGTTCTTTAT
A427_WT	1	427956	428080	125	16604	Yes	ATTGAACTCGGGGCGAGCTGGGAATCGAACCCAGGACCTCTCACACCCGAAGCGAGAATCCTACCGCTAGACCACACGCCCTGAGGCAAATCAGTCTTGGTAAATGATAGAGTGGTGGTATAGTA
A427_MUT	1	427956	428080	125	16604	No	ATTGAACTCGGGGCGAGCTGGGAATCccACCCAGGACCTCTCACACCCGAAGCGAGAATCCTACCGCTAGACCACACGCCCTGAGGCAAATCAGTCTTGGTAAATGATAGAGTGGTGGTATAGTA
B864_WT	2	864224	864348	125	8405	Yes	AGAATGCCCTCTGCCAGAATTGAACTAGCGACCTTTGCATTACAAGTGCAACGCTCTACCACTAAGCTAAGGGGGCTCAACTTGTTGGAGTGATTGAACATTAGATATCTAAGGACAACTAGTAT
B864_MUT	2	864224	864348	125	8405	No	AGAATGCCCTCTGCCAGAATTccACTAGCGACCTTTGCATTACAAGTGCAACGCTCTACCACTAAGCTAAGGGGGCTCAACTTGTTGGAGTGATTGAACATTAGATATCTAAGGACAACTAGTAT
B1605_WT	2	1605269	1605145	125	55795	Yes	ACTCCGCGACGGGGAATTGAACCCCGGTCTACCGCGCGACAAGCGGTGGTTCTACCACTAAACTATCACGGATGGTTATAAAGGCACTCCGCTTTGGAGATTATTCTATAAAGTCATTAACAGAT
B1605_MUT	2	1605269	1605145	125	55795	No	ACTCCGCGACGGGGAATTccACCCCGGTCTACCGCGCGACAAGCGGTGGTTCTACCACTAAACTATCACGGATGGTTATAAAGGCACTCCGCTTTGGAGATTATTCTATAAAGTCATTAACAGAT
B1739_WT	2	1739383	1739507	125	19427	Yes	TAATGACAACTGTGGGGTTCGAACCCACGCCTCCGGAGAGACCAGAACCTTAATCTGGCGCCTTAGACCAACTCGGCCAAATTGTCTCTACGTAAGTATACACGAAAGATGTCATATATAAGGGA
B1739_MUT	2	1739383	1739507	125	19427	No	TAATGACAACTGTGGGGTTCccACCCACGCCTCCGGAGAGACCAGAACCTTAATCTGGCGCCTTAGACCAACTCGGCCAAATTGTCTCTACGTAAGTATACACGAAAGATGTCATATATAAGGGA
C562_WT	3	562487	562611	125	22676	Yes	AAGTGGTCCCTAGCAGGATCGAACTGCTGATCCCCGCGTTATTAGCACGATGCCTTGACCAACTGGGCCAAGGGACCATTGATTAGTTGAGAGTAGCTAATATTATACTATATGCTTATTATGAA
C562_MUT	3	562487	562611	125	22676	No	AAGTGGTCCCTAGCAGGATCccACTGCTGATCCCCGCGTTATTAGCACGATGCCTTGACCAACTGGGCCAAGGGACCATTGATTAGTTGAGAGTAGCTAATATTATACTATATGCTTATTATGAA
C937_WT	3	937624	937500	125	14995	Yes	ACCTCCGATGCCGGGAGTCGAACCCGGGTCTGCCCGGTGAAAGCGGACCGTGCTAGCCGTTACACTACATCGGATGTAGATAACCAAAAATTAAACCATTGAGCTTTTGTTATACAATTTTACTG
C937_MUT	3	937624	937500	125	14995	No	ACCTCCGATGCCGGGAGTCccACCCGGGTCTGCCCGGTGAAAGCGGACCGTGCTAGCCGTTACACTACATCGGATGTAGATAACCAAAAATTAAACCATTGAGCTTTTGTTATACAATTTTACTG
C1122_WT	3	1122505	1122381	125	6298	Yes	ACAGGGGCGAGCTGGGAATTGAACCCAGGGCCTCTCGCACCCAAAGCGAGAATCATACCACTAGACCACACGCCCTGATATTGAAAGAAGAGTGTCTGGAAATTATATGACATTAAAGACTCAGG
C1122_MUT	3	1122505	1122381	125	6298	No	ACAGGGGCGAGCTGGGAATTccACCCAGGGCCTCTCGCACCCAAAGCGAGAATCATACCACTAGACCACACGCCCTGATATTGAAAGAAGAGTGTCTGGAAATTATATGACATTAAAGACTCAGG
D258_WT	4	258716	258840	125	8990	Yes	GTATGCGAATTCTGTGGATCGAACACAGGACCTTCAGATTATTGAGACCGAAGTTTTCTTCAGTCTGACGCTCTCCCAACTGAGCTAAATCCGCAATTACAAGTACAAAACTTCTCTTGTCTCTT
D258_MUT	4	258716	258840	125	8990	No	GTATGCGAATTCTGTGGATCccACACAGGACCTTCAGATTATTGAGACCGAAGTTTTCTTCAGTCTGACGCTCTCCCAACTGAGCTAAATCCGCAATTACAAGTACAAAACTTCTCTTGTCTCTT
D781_WT	4	781423	781547	125	7714	Yes	AAGCCCAACGCGGGGATTGAACCCGCAACCTTGTGATTAAGAGTCACACGCTCTACCGATTGAGCTAGCCAGGCAGTTTACATGAAATTGTGTGATTTTAGCTACATAAAGTTATAAATGGTATT
D781_MUT	4	781423	781547	125	7714	No	AAGCCCAACGCGGGGATTccACCCGCAACCTTGTGATTAAGAGTCACACGCTCTACCGATTGAGCTAGCCAGGCAGTTTACATGAAATTGTGTGATTTTAGCTACATAAAGTTATAAATGGTATT
