# Supplementary material for: GC-Rich DNA Elements Enable Replication Origin Activity in the Methylotrophic Yeast Pichia pastoris
Source: PLoS Genet. 2014 Mar 6;10(3):e1004169. doi: 10.1371/journal.pgen.1004169 (PMC3945215; doi:10.1371/journal.pgen.1004169)
Supplement: Table S5 — Replication timing results. “bin_name”: a unique identifier for each 1 kb bin within the genome. “chrom”: chromosome containing the bin. “coord_kb”: the value of the first position coordinate of the corresponding bin. “replicate1_ratio”: the relative replication ratio for biological replicate 1. “replicate1_ratio”: the relative replication ratio for biological replicate 2. “normalized_ratio”: averaged, smoothed, and normalized replication ratio as described. (XLSX) [file pgen.1004169.s013.xlsx]

## Sheet: Sheet1
P.pastoris replication timing data
bin_name	chrom	coord_kb	replicate1_ratio	replicate2_ratio	normalized_ratio
chr1_0	1	0	1.39056	1.51206	1.07603
chr1_1	1	1	1.46177	1.53659	1.07678
chr1_2	1	2	1.3889	1.47895	1.07778
chr1_3	1	3	1.54693	1.49577	1.07905
chr1_4	1	4	1.51575	1.59876	1.08059
chr1_5	1	5	1.40986	1.50098	1.08241
chr1_6	1	6	1.47189	1.52999	1.08449
chr1_7	1	7	1.49019	1.50894	1.08678
chr1_8	1	8	1.46541	1.53514	1.08927
chr1_9	1	9	1.47563	1.46478	1.09194
chr1_10	1	10	1.38628	1.54161	1.09476
chr1_11	1	11	1.49313	1.47792	1.09781
chr1_12	1	12	1.44829	1.55523	1.10113
chr1_13	1	13	1.38668	1.48911	1.10466
chr1_14	1	14	1.52247	1.49784	1.10835
chr1_15	1	15	1.53698	1.55983	1.11216
chr1_16	1	16	1.49093	1.52422	1.11602
chr1_17	1	17	1.61166	1.49742	1.12016
chr1_18	1	18	1.53647	1.49911	1.12474
chr1_19	1	19	1.54563	1.51632	1.12956
chr1_20	1	20	1.53365	1.5104	1.13442
chr1_21	1	21	1.62139	1.50456	1.13913
chr1_22	1	22	1.74698	1.56416	1.14461
chr1_23	1	23	1.59979	1.71069	1.15145
chr1_24	1	24	1.39376	1.54154	1.15896
chr1_25	1	25	1.49142	1.57233	1.16645
chr1_26	1	26	1.57826	1.65435	1.17326
chr1_27	1	27	1.64145	1.69842	1.1787
chr1_28	1	28	1.576	1.63946	1.18392
chr1_29	1	29	1.55085	1.5801	1.19001
chr1_30	1	30	1.64268	1.63108	1.19614
chr1_31	1	31	1.59877	1.5662	1.20149
chr1_32	1	32	1.62814	1.71057	1.20526
chr1_33	1	33	1.73136	1.70688	1.2078
chr1_34	1	34	1.72975	1.69639	1.21001
chr1_35	1	35	1.60254	1.64287	1.21181
chr1_36	1	36	1.70208	1.74581	1.21315
chr1_37	1	37	1.69536	1.75995	1.21397
chr1_38	1	38	1.66682	1.69462	1.21421
chr1_39	1	39	1.70958	1.65194	1.21345
chr1_40	1	40	1.66388	1.65552	1.2116
chr1_41	1	41	1.64109	1.62246	1.20911
chr1_42	1	42	1.64685	1.66398	1.20642
chr1_43	1	43	1.64065	1.5692	1.20397
chr1_44	1	44	1.5717	1.67626	1.20068
chr1_45	1	45	1.59211	1.62396	1.19568
chr1_46	1	46	1.69595	1.70372	1.18971
chr1_47	1	47	1.63717	1.64785	1.18352
chr1_48	1	48	1.58511	1.66936	1.17783
chr1_49	1	49	1.50546	1.60164	1.1734
chr1_50	1	50	1.54183	1.63215	1.16889
chr1_51	1	51	1.59817	1.54805	1.1631
chr1_52	1	52	1.53768	1.60128	1.15696
chr1_53	1	53	1.63798	1.50971	1.15139
chr1_54	1	54	1.46506	1.62053	1.14733
chr1_55	1	55	1.4597	1.58814	1.14436
chr1_56	1	56	1.60125	1.73761	1.1415
chr1_57	1	57	1.72136	1.63046	1.13884
chr1_58	1	58	1.53834	1.63138	1.13646
chr1_59	1	59	1.46989	1.48608	1.13442
chr1_60	1	60	1.46607	1.53182	1.1328
chr1_61	1	61	1.51165	1.49659	1.13167
chr1_62	1	62	1.62109	1.46103	1.13095
chr1_63	1	63	1.4914	1.52431	1.13054
chr1_64	1	64	1.5148	1.57627	1.13034
chr1_65	1	65	1.57016	1.49805	1.13024
chr1_66	1	66	1.57684	1.56542	1.13057
chr1_67	1	67	1.60753	1.61058	1.13155
chr1_68	1	68	1.48537	1.49951	1.13296
chr1_69	1	69	1.49314	1.55508	1.13459
chr1_70	1	70	1.60363	1.60138	1.13621
chr1_71	1	71	1.59967	1.58663	1.13759
chr1_72	1	72	1.58422	1.55953	1.13926
chr1_73	1	73	1.51773	1.61471	1.14162
chr1_74	1	74	1.60273	1.67377	1.14429
chr1_75	1	75	1.53455	1.54071	1.14688
chr1_76	1	76	1.5749	1.50739	1.14902
chr1_77	1	77	1.5465	1.56643	1.15081
chr1_78	1	78	1.59816	1.62744	1.15266
chr1_79	1	79	1.52863	1.59296	1.15456
chr1_80	1	80	1.55415	1.56025	1.15651
chr1_81	1	81	1.53768	1.61202	1.15851
chr1_82	1	82	1.5082	1.58754	1.16057
chr1_83	1	83	1.6324	1.62509	1.16297
chr1_84	1	84	1.72357	1.55679	1.16582
chr1_85	1	85	1.68347	1.66581	1.16879
chr1_86	1	86	1.55887	1.59983	1.17157
chr1_87	1	87	1.54495	1.62354	1.17386
chr1_88	1	88	1.61621	1.59634	1.17643
chr1_89	1	89	1.65686	1.64391	1.17992
chr1_90	1	90	1.52029	1.62313	1.18376
chr1_91	1	91	1.49993	1.56252	1.18738
chr1_92	1	92	1.56239	1.66154	1.19023
chr1_93	1	93	1.55744	1.5956	1.19173
chr1_94	1	94	1.70552	1.69543	1.19246
chr1_95	1	95	1.62694	1.59179	1.19321
chr1_96	1	96	1.73492	1.74493	1.19375
chr1_97	1	97	1.53299	1.71654	1.19382
chr1_98	1	98	1.54775	1.70122	1.19321
chr1_99	1	99	1.71147	1.73178	1.19173
chr1_100	1	100	1.65785	1.63352	1.18952
chr1_101	1	101	1.5649	1.69957	1.18679
chr1_102	1	102	1.60832	1.68765	1.18375
chr1_103	1	103	1.57461	1.55597	1.18062
chr1_104	1	104	1.67162	1.61448	1.17762
chr1_105	1	105	1.71313	1.71875	1.17389
chr1_106	1	106	1.50925	1.56853	1.16891
chr1_107	1	107	1.57068	1.65167	1.16338
chr1_108	1	108	1.48532	1.49321	1.15801
chr1_109	1	109	1.47826	1.62079	1.1535
chr1_110	1	110	1.55207	1.51286	1.14893
chr1_111	1	111	1.55733	1.57834	1.14325
chr1_112	1	112	1.63991	1.55106	1.13702
chr1_113	1	113	1.56143	1.56354	1.1308
chr1_114	1	114	1.54734	1.51881	1.12515
chr1_115	1	115	1.42741	1.59508	1.12061
chr1_116	1	116	1.51723	1.55462	1.11648
chr1_117	1	117	1.56115	1.40353	1.11195
chr1_118	1	118	1.61989	1.60364	1.10747
chr1_119	1	119	1.44667	1.52018	1.10351
chr1_120	1	120	1.5703	1.56126	1.10051
chr1_121	1	121	1.47185	1.42672	1.09857
chr1_122	1	122	1.4608	1.47067	1.09733
chr1_123	1	123	1.45384	1.4715	1.09657
chr1_124	1	124	1.61354	1.51221	1.09607
chr1_125	1	125	1.64739	1.63661	1.09561
chr1_126	1	126	1.4353	1.4718	1.09497
chr1_127	1	127	1.49151	1.42419	1.09498
chr1_128	1	128	1.47687	1.47411	1.09614
chr1_129	1	129	1.40496	1.43999	1.09772
chr1_130	1	130	1.3895	1.54463	1.09899
chr1_131	1	131	1.4194	1.44528	1.09922
chr1_132	1	132	1.5011	1.51816	1.09919
chr1_133	1	133	1.57609	1.55124	1.0999
chr1_134	1	134	1.52174	1.49151	1.10093
chr1_135	1	135	1.45778	1.44889	1.10188
chr1_136	1	136	1.55187	1.5305	1.10233
chr1_137	1	137	1.61657	1.51929	1.10188
chr1_138	1	138	1.53262	1.6176	1.10083
chr1_139	1	139	1.48917	1.58942	1.09974
chr1_140	1	140	1.55682	1.67276	1.09853
chr1_141	1	141	1.50211	1.54496	1.09714
chr1_142	1	142	1.56156	1.49836	1.09553
chr1_143	1	143	1.43027	1.40943	1.09318
chr1_144	1	144	1.44247	1.45365	1.08991
chr1_145	1	145	1.45752	1.49846	1.08612
chr1_146	1	146	1.52057	1.44944	1.08223
chr1_147	1	147	1.42881	1.38447	1.07862
chr1_148	1	148	1.54643	1.49002	1.07572
chr1_149	1	149	1.58505	1.46116	1.07263
chr1_150	1	150	1.42861	1.3946	1.06862
chr1_151	1	151	1.41183	1.46491	1.06431
chr1_152	1	152	1.39312	1.51592	1.06031
chr1_153	1	153	1.27719	1.42523	1.05722
chr1_154	1	154	1.46029	1.50616	1.05508
chr1_155	1	155	1.41454	1.50288	1.0534
chr1_156	1	156	1.47264	1.45782	1.05202
chr1_157	1	157	1.38898	1.43009	1.05075
chr1_158	1	158	1.47016	1.4563	1.04943
chr1_159	1	159	1.33255	1.49379	1.04788
chr1_160	1	160	1.44123	1.42577	1.04651
chr1_161	1	161	1.45626	1.39531	1.04565
chr1_162	1	162	1.41429	1.46807	1.04499
chr1_163	1	163	1.40584	1.53168	1.04423
chr1_164	1	164	1.41339	1.45964	1.04308
chr1_165	1	165	1.37859	1.45625	1.04143
chr1_166	1	166	1.44718	1.37556	1.03943
chr1_167	1	167	1.48533	1.52615	1.0372
chr1_168	1	168	1.3592	1.44722	1.03483
chr1_169	1	169	1.38519	1.49722	1.03242
chr1_170	1	170	1.28678	1.42116	1.0301
chr1_171	1	171	1.34744	1.42071	1.02796
chr1_172	1	172	1.38877	1.39835	1.0261
chr1_173	1	173	1.33731	1.42071	1.02463
chr1_174	1	174	1.48972	1.49434	1.02367
chr1_175	1	175	1.45686	1.48037	1.02303
chr1_176	1	176	1.35211	1.40116	1.02251
chr1_177	1	177	1.35575	1.39291	1.02214
chr1_178	1	178	1.28352	1.29141	1.02196
chr1_179	1	179	1.34192	1.35552	1.02201
chr1_180	1	180	1.58718	1.46575	1.02233
chr1_181	1	181	1.44457	1.3451	1.02365
chr1_182	1	182	1.47697	1.48084	1.02617
chr1_183	1	183	1.26151	1.31576	1.02913
chr1_184	1	184	1.39224	1.31409	1.03177
chr1_185	1	185	1.46489	1.41456	1.03333
chr1_186	1	186	1.34958	1.44277	1.03457
chr1_187	1	187	1.40776	1.4028	1.03649
chr1_188	1	188	1.36609	1.39694	1.03872
chr1_189	1	189	1.46259	1.45953	1.04087
chr1_190	1	190	1.40771	1.46165	1.04255
chr1_191	1	191	1.51617	1.40858	1.04339
chr1_192	1	192	1.55645	1.38798	1.04357
chr1_193	1	193	1.38844	1.38123	1.04359
chr1_194	1	194	1.65429	1.52552	1.04347
chr1_195	1	195	1.56382	1.42275	1.04323
chr1_196	1	196	1.42735	1.43606	1.04291
chr1_197	1	197	1.43165	1.46254	1.04177
chr1_198	1	198	1.37457	1.39513	1.03944
chr1_199	1	199	1.36519	1.38797	1.03651
chr1_200	1	200	1.40245	1.29076	1.03355
chr1_201	1	201	1.51975	1.36563	1.03116
chr1_202	1	202	1.40986	1.3411	1.0299
chr1_203	1	203	1.37514	1.39749	1.02874
chr1_204	1	204	1.43982	1.46425	1.02671
chr1_205	1	205	1.33204	1.34683	1.02449
chr1_206	1	206	1.5302	1.36782	1.02274
chr1_207	1	207	1.44568	1.33999	1.02212
chr1_208	1	208	1.38867	1.46794	1.02272
chr1_209	1	209	1.41821	1.33529	1.02398
chr1_210	1	210	1.32844	1.4079	1.02569
chr1_211	1	211	1.39406	1.31225	1.02761
chr1_212	1	212	1.39052	1.40767	1.02954
chr1_213	1	213	1.47015	1.50305	1.03123
chr1_214	1	214	1.34489	1.40835	1.03323
chr1_215	1	215	1.3666	1.37202	1.03597
chr1_216	1	216	1.45824	1.40454	1.03907
chr1_217	1	217	1.44311	1.43031	1.04214
chr1_218	1	218	1.47446	1.46257	1.0448
chr1_219	1	219	1.43876	1.49105	1.04697
chr1_220	1	220	1.50016	1.53074	1.04894
chr1_221	1	221	1.47433	1.49186	1.05088
chr1_222	1	222	1.42838	1.39494	1.05299
chr1_223	1	223	1.41074	1.39331	1.05544
chr1_224	1	224	1.52438	1.51786	1.05842
chr1_225	1	225	1.40356	1.48891	1.06172
chr1_226	1	226	1.46446	1.39857	1.06509
chr1_227	1	227	1.46339	1.46065	1.06858
chr1_228	1	228	1.46484	1.44277	1.07224
chr1_229	1	229	1.36458	1.40194	1.07614
chr1_230	1	230	1.50711	1.46617	1.08054
chr1_231	1	231	1.55775	1.43451	1.08547
chr1_232	1	232	1.62699	1.51174	1.09072
chr1_233	1	233	1.41306	1.45209	1.09603
chr1_234	1	234	1.40778	1.415	1.10116
chr1_235	1	235	1.53851	1.43807	1.10588
chr1_236	1	236	1.51434	1.48811	1.11098
chr1_237	1	237	1.57369	1.61814	1.11701
chr1_238	1	238	1.5408	1.56894	1.12334
chr1_239	1	239	1.61246	1.52608	1.12935
chr1_240	1	240	1.62477	1.56412	1.13442
chr1_241	1	241	1.60624	1.56527	1.13922
chr1_242	1	242	1.58479	1.56447	1.1446
chr1_243	1	243	1.53436	1.65072	1.15018
chr1_244	1	244	1.60768	1.58081	1.15559
chr1_245	1	245	1.54151	1.61985	1.16045
chr1_246	1	246	1.58479	1.70894	1.16438
chr1_247	1	247	1.57471	1.51216	1.16815
chr1_248	1	248	1.59145	1.61515	1.17237
chr1_249	1	249	1.66656	1.61746	1.17645
chr1_250	1	250	1.56996	1.56132	1.17979
chr1_251	1	251	1.56084	1.64949	1.18176
chr1_252	1	252	1.57757	1.55882	1.18254
chr1_253	1	253	1.63737	1.65723	1.1827
chr1_254	1	254	1.5941	1.62529	1.18232
chr1_255	1	255	1.59184	1.55573	1.18145
chr1_256	1	256	1.58762	1.56268	1.18016
chr1_257	1	257	1.5946	1.61902	1.17849
chr1_258	1	258	1.62756	1.65934	1.17564
chr1_259	1	259	1.71106	1.715	1.17133
chr1_260	1	260	1.64673	1.63862	1.16635
chr1_261	1	261	1.64989	1.60959	1.16152
chr1_262	1	262	1.6127	1.65314	1.15767
chr1_263	1	263	1.68886	1.6312	1.15377
chr1_264	1	264	1.46427	1.67799	1.14864
chr1_265	1	265	1.55681	1.64461	1.14288
chr1_266	1	266	1.51014	1.54195	1.13706
chr1_267	1	267	1.46147	1.52713	1.13175
chr1_268	1	268	1.50051	1.48717	1.12753
chr1_269	1	269	1.44346	1.41184	1.12387
chr1_270	1	270	1.49353	1.48766	1.11994
chr1_271	1	271	1.55854	1.53641	1.11591
chr1_272	1	272	1.56342	1.43737	1.11193
chr1_273	1	273	1.47899	1.51734	1.10817
chr1_274	1	274	1.52524	1.44645	1.10506
chr1_275	1	275	1.52499	1.49765	1.10268
chr1_276	1	276	1.36468	1.49422	1.10067
chr1_277	1	277	1.46809	1.50788	1.09867
chr1_278	1	278	1.60707	1.46568	1.09632
chr1_279	1	279	1.55314	1.56078	1.09326
chr1_280	1	280	1.58593	1.44388	1.09037
chr1_281	1	281	1.51402	1.58021	1.08832
chr1_282	1	282	1.55742	1.51387	1.08652
chr1_283	1	283	1.58626	1.52586	1.08437
chr1_284	1	284	1.48724	1.48044	1.08126
chr1_285	1	285	1.6178	1.55108	1.07683
chr1_286	1	286	1.36729	1.40946	1.07144
chr1_287	1	287	1.48502	1.46928	1.06549
chr1_288	1	288	1.44743	1.40586	1.05943
chr1_289	1	289	1.35955	1.37861	1.05367
chr1_290	1	290	1.45419	1.41067	1.04866
chr1_291	1	291	1.37946	1.43931	1.04274
chr1_292	1	292	1.39588	1.48236	1.03492
chr1_293	1	293	1.46522	1.38824	1.02656
chr1_294	1	294	1.40875	1.36147	1.01903
chr1_295	1	295	1.35591	1.32539	1.01371
chr1_296	1	296	1.37374	1.39952	1.00988
chr1_297	1	297	1.38688	1.371	1.00604
chr1_298	1	298	1.45791	1.38895	1.0024
chr1_299	1	299	1.35516	1.2949	0.999182
chr1_300	1	300	1.41587	1.37903	0.996595
chr1_301	1	301	1.2867	1.34896	0.994853
chr1_302	1	302	1.29383	1.34568	0.994994
chr1_303	1	303	1.40912	1.36234	0.997139
chr1_304	1	304	1.43143	1.40186	1.00013
chr1_305	1	305	1.34327	1.35808	1.0028
chr1_306	1	306	1.3824	1.29424	1.00399
chr1_307	1	307	1.30281	1.35696	1.0046
chr1_308	1	308	1.40868	1.32604	1.00606
chr1_309	1	309	1.32085	1.32522	1.00797
chr1_310	1	310	1.35968	1.38214	1.00993
chr1_311	1	311	1.44722	1.3642	1.01156
chr1_312	1	312	1.36936	1.43725	1.01245
chr1_313	1	313	1.4048	1.39925	1.0125
chr1_314	1	314	1.45503	1.46099	1.01209
chr1_315	1	315	1.52111	1.49121	1.01159
chr1_316	1	316	1.5397	1.42898	1.01137
chr1_317	1	317	1.42266	1.46497	1.0118
chr1_318	1	318	1.40676	1.30827	1.01217
chr1_319	1	319	1.38236	1.31411	1.01183
chr1_320	1	320	1.38053	1.36713	1.01122
chr1_321	1	321	1.37328	1.40341	1.01078
chr1_322	1	322	1.32254	1.3678	1.01093
chr1_323	1	323	1.42074	1.36715	1.01213
chr1_324	1	324	1.32884	1.27457	1.0137
chr1_325	1	325	1.30588	1.36083	1.01491
chr1_326	1	326	1.35485	1.25678	1.01617
chr1_327	1	327	1.40094	1.41803	1.01785
chr1_328	1	328	1.41345	1.38944	1.02034
chr1_329	1	329	1.36873	1.38385	1.02402
chr1_330	1	330	1.38348	1.44339	1.02875
chr1_331	1	331	1.32189	1.45431	1.03414
chr1_332	1	332	1.46887	1.50894	1.03982
chr1_333	1	333	1.36647	1.4584	1.0454
chr1_334	1	334	1.43527	1.49903	1.0505
chr1_335	1	335	1.46377	1.48142	1.05624
chr1_336	1	336	1.54484	1.48006	1.06343
chr1_337	1	337	1.52227	1.41837	1.0712
chr1_338	1	338	1.52879	1.44722	1.07865
chr1_339	1	339	1.49021	1.51741	1.08492
chr1_340	1	340	1.38195	1.62933	1.09024
chr1_341	1	341	1.54126	1.52989	1.09542
chr1_342	1	342	1.3447	1.42893	1.10048
chr1_343	1	343	1.57154	1.54884	1.10544
chr1_344	1	344	1.54484	1.50827	1.11032
chr1_345	1	345	1.47809	1.54799	1.11513
chr1_346	1	346	1.56396	1.51911	1.11989
chr1_347	1	347	1.56178	1.54143	1.12462
chr1_348	1	348	1.47749	1.56101	1.12933
chr1_349	1	349	1.58198	1.55726	1.13403
chr1_350	1	350	1.59193	1.5655	1.13891
chr1_351	1	351	1.47162	1.60195	1.14403
chr1_352	1	352	1.50193	1.54595	1.14924
chr1_353	1	353	1.6469	1.58867	1.15439
chr1_354	1	354	1.54192	1.66008	1.15932
chr1_355	1	355	1.54136	1.51674	1.16389
chr1_356	1	356	1.53089	1.69948	1.16902
chr1_357	1	357	1.69768	1.57658	1.17519
chr1_358	1	358	1.70282	1.59545	1.18153
chr1_359	1	359	1.49496	1.65786	1.18721
chr1_360	1	360	1.6644	1.68593	1.19138
chr1_361	1	361	1.63858	1.61848	1.19482
chr1_362	1	362	1.5798	1.63802	1.1986
chr1_363	1	363	1.67946	1.58796	1.20234
chr1_364	1	364	1.67704	1.72679	1.20563
chr1_365	1	365	1.58066	1.70445	1.20808
chr1_366	1	366	1.71478	1.57464	1.20928
chr1_367	1	367	1.65715	1.71137	1.20901
chr1_368	1	368	1.55683	1.64118	1.20763
chr1_369	1	369	1.5971	1.7009	1.20561
chr1_370	1	370	1.67197	1.69369	1.2034
chr1_371	1	371	1.72466	1.71006	1.20147
chr1_372	1	372	1.59788	1.67638	1.19894
chr1_373	1	373	1.84301	1.78677	1.195
chr1_374	1	374	1.62876	1.62098	1.19024
chr1_375	1	375	1.63827	1.50705	1.18523
chr1_376	1	376	1.5849	1.53018	1.18055
chr1_377	1	377	1.57912	1.53967	1.17679
chr1_378	1	378	1.83171	1.60887	1.17274
chr1_379	1	379	1.46326	1.52938	1.1674
chr1_380	1	380	1.49686	1.59246	1.1616
chr1_381	1	381	1.59676	1.58437	1.15618
chr1_382	1	382	1.58765	1.57726	1.15199
chr1_383	1	383	1.56548	1.56118	1.14818
chr1_384	1	384	1.48151	1.45836	1.14364
chr1_385	1	385	1.55976	1.56148	1.13887
chr1_386	1	386	1.49683	1.57523	1.13435
chr1_387	1	387	1.6766	1.52571	1.13055
chr1_388	1	388	1.6168	1.57839	1.12796
chr1_389	1	389	1.66849	1.54801	1.12687
chr1_390	1	390	1.58576	1.48942	1.12689
chr1_391	1	391	1.51822	1.45495	1.12746
chr1_392	1	392	1.60239	1.58728	1.12804
chr1_393	1	393	1.61605	1.62681	1.1281
chr1_394	1	394	1.50328	1.53791	1.1282
chr1_395	1	395	1.47747	1.47416	1.12906
chr1_396	1	396	1.42444	1.51923	1.13035
chr1_397	1	397	1.44454	1.53265	1.13174
chr1_398	1	398	1.59754	1.54492	1.13292
chr1_399	1	399	1.58896	1.54854	1.13354
chr1_400	1	400	1.46224	1.54078	1.13397
chr1_401	1	401	1.48623	1.55036	1.13465
chr1_402	1	402	1.64878	1.66875	1.13544
chr1_403	1	403	1.5602	1.62956	1.13619
chr1_404	1	404	1.50873	1.59603	1.13676
chr1_405	1	405	1.59792	1.64993	1.13733
chr1_406	1	406	1.62822	1.63431	1.13811
chr1_407	1	407	1.58772	1.58229	1.13902
chr1_408	1	408	1.55665	1.4922	1.13992
chr1_409	1	409	1.49398	1.54219	1.14073
chr1_410	1	410	1.5509	1.60547	1.14133
chr1_411	1	411	1.60226	1.57611	1.14136
chr1_412	1	412	1.50462	1.53314	1.14079
chr1_413	1	413	1.5518	1.46159	1.14002
chr1_414	1	414	1.49328	1.47232	1.13948
chr1_415	1	415	1.53861	1.53761	1.13956
chr1_416	1	416	1.63769	1.56477	1.13985
chr1_417	1	417	1.59649	1.59257	1.13979
chr1_418	1	418	1.62357	1.63169	1.1396
chr1_419	1	419	1.56374	1.68901	1.1395
chr1_420	1	420	1.59636	1.5435	1.13971
chr1_421	1	421	1.56045	1.54105	1.14045
chr1_422	1	422	1.47672	1.55117	1.14241
chr1_423	1	423	1.56555	1.51009	1.14563
chr1_424	1	424	1.62414	1.43958	1.1493
chr1_425	1	425	1.45489	1.59017	1.1526
chr1_426	1	426	1.58511	1.53999	1.15472
chr1_427	1	427	1.54877	1.55812	1.15689
chr1_428	1	428	1.60815	1.64334	1.16033
chr1_429	1	429	1.67139	1.72608	1.16426
chr1_430	1	430	1.5184	1.54306	1.16788
chr1_431	1	431	1.5993	1.66021	1.17038
chr1_432	1	432	1.69186	1.5777	1.17097
chr1_433	1	433	1.54517	1.62749	1.17037
chr1_434	1	434	1.5421	1.64026	1.16966
chr1_435	1	435	1.61763	1.58484	1.16863
chr1_436	1	436	1.64044	1.55521	1.16706
chr1_437	1	437	1.55176	1.53628	1.16474
chr1_438	1	438	1.48317	1.51594	1.1611
chr1_439	1	439	1.60876	1.54311	1.15608
chr1_440	1	440	1.98061	1.93047	1.1502
chr1_441	1	441	1.72095	1.61424	1.14399
chr1_442	1	442	1.47386	1.63655	1.13797
chr1_443	1	443	1.47534	1.52849	1.13266
chr1_444	1	444	1.49551	1.51799	1.12668
chr1_445	1	445	1.51956	1.48612	1.11899
chr1_446	1	446	1.42555	1.51572	1.11063
chr1_447	1	447	1.46757	1.4862	1.10263
chr1_448	1	448	1.46249	1.50917	1.09604
chr1_449	1	449	1.38221	1.39136	1.08986
chr1_450	1	450	1.4343	1.55928	1.08274
chr1_451	1	451	1.45131	1.44188	1.07522
chr1_452	1	452	1.45666	1.43472	1.06783
chr1_453	1	453	1.43004	1.43999	1.06107
chr1_454	1	454	1.35597	1.50017	1.05549
chr1_455	1	455	1.45671	1.44351	1.0507
chr1_456	1	456	1.57331	1.48896	1.04608
chr1_457	1	457	1.41357	1.41325	1.04173
chr1_458	1	458	1.54357	1.43308	1.03777
chr1_459	1	459	1.41674	1.44222	1.03431
chr1_460	1	460	1.35439	1.40528	1.03149
chr1_461	1	461	1.42219	1.40917	1.02929
chr1_462	1	462	1.46519	1.40925	1.02758
chr1_463	1	463	1.40945	1.44805	1.02621
chr1_464	1	464	1.46124	1.3523	1.02503
chr1_465	1	465	1.32042	1.33768	1.02391
chr1_466	1	466	1.38942	1.37089	1.02264
chr1_467	1	467	1.36121	1.31512	1.02128
chr1_468	1	468	1.49487	1.39945	1.02008
chr1_469	1	469	1.43421	1.37572	1.01926
chr1_470	1	470	1.47132	1.3832	1.01908
chr1_471	1	471	1.45154	1.44963	1.01961
chr1_472	1	472	1.282	1.36677	1.02067
chr1_473	1	473	1.40943	1.37417	1.02216
chr1_474	1	474	1.3555	1.32473	1.02394
chr1_475	1	475	1.45202	1.37017	1.02591
chr1_476	1	476	1.38002	1.40411	1.02795
chr1_477	1	477	1.44897	1.39371	1.03054
chr1_478	1	478	1.45401	1.48108	1.03398
chr1_479	1	479	1.45472	1.39991	1.03786
chr1_480	1	480	1.47948	1.49325	1.04177
chr1_481	1	481	1.41354	1.44345	1.04531
chr1_482	1	482	1.41234	1.37742	1.04884
chr1_483	1	483	1.45289	1.42248	1.05289
chr1_484	1	484	1.40394	1.43779	1.05725
chr1_485	1	485	1.49148	1.49126	1.06173
chr1_486	1	486	1.51742	1.43812	1.06612
chr1_487	1	487	1.39331	1.48516	1.07022
chr1_488	1	488	1.46461	1.50459	1.07414
chr1_489	1	489	1.44757	1.43963	1.07813
chr1_490	1	490	1.48288	1.48286	1.08219
chr1_491	1	491	1.54348	1.49166	1.08633
chr1_492	1	492	1.57029	1.4872	1.09054
chr1_493	1	493	1.42662	1.52295	1.09476
chr1_494	1	494	1.44	1.49379	1.09894
chr1_495	1	495	1.53676	1.5749	1.10315
chr1_496	1	496	1.4428	1.58255	1.10744
chr1_497	1	497	1.4587	1.52414	1.11187
chr1_498	1	498	1.50934	1.53652	1.1165
chr1_499	1	499	1.48528	1.62788	1.12162
chr1_500	1	500	1.54184	1.58779	1.12725
chr1_501	1	501	1.55769	1.57967	1.13308
chr1_502	1	502	1.549	1.65236	1.13877
chr1_503	1	503	1.58716	1.53076	1.14398
chr1_504	1	504	1.44901	1.50559	1.14954
chr1_505	1	505	1.50273	1.55513	1.1561
chr1_506	1	506	1.62692	1.59293	1.16308
chr1_507	1	507	1.5795	1.61394	1.16986
chr1_508	1	508	1.62028	1.6336	1.17586
chr1_509	1	509	1.57517	1.53907	1.18048
chr1_510	1	510	1.68607	1.5978	1.18472
chr1_511	1	511	1.64088	1.61788	1.18954
chr1_512	1	512	1.72763	1.74246	1.1943
chr1_513	1	513	1.55482	1.6766	1.19835
chr1_514	1	514	1.59347	1.69818	1.20105
chr1_515	1	515	1.60499	1.67811	1.20241
chr1_516	1	516	1.6434	1.69685	1.20292
chr1_517	1	517	1.7012	1.6833	1.20271
chr1_518	1	518	1.69833	1.63141	1.20189
chr1_519	1	519	1.65918	1.59359	1.20059
chr1_520	1	520	1.51064	1.64229	1.19893
chr1_521	1	521	1.73773	1.7145	1.19702
chr1_522	1	522	1.7093	1.73582	1.19497
chr1_523	1	523	1.74974	1.72011	1.19292
chr1_524	1	524	1.57268	1.58209	1.19097
chr1_525	1	525	1.65514	1.57437	1.18822
chr1_526	1	526	1.61715	1.58129	1.18408
chr1_527	1	527	1.468	1.56345	1.1792
chr1_528	1	528	1.48174	1.60759	1.1742
chr1_529	1	529	1.56856	1.62479	1.16971
chr1_530	1	530	1.53523	1.69432	1.16637
chr1_531	1	531	1.544	1.62216	1.16335
chr1_532	1	532	1.5791	1.49638	1.15972
chr1_533	1	533	1.66716	1.57769	1.15597
chr1_534	1	534	1.5458	1.61969	1.15257
chr1_535	1	535	1.61326	1.67759	1.14998
chr1_536	1	536	1.58495	1.64115	1.1479
chr1_537	1	537	1.41292	1.56074	1.14577
chr1_538	1	538	1.56669	1.64412	1.14378
chr1_539	1	539	1.54214	1.54978	1.14208
chr1_540	1	540	1.61901	1.54914	1.14084
chr1_541	1	541	1.55596	1.60849	1.14023
chr1_542	1	542	1.55614	1.55042	1.14058
chr1_543	1	543	1.49617	1.52546	1.14181
chr1_544	1	544	1.62458	1.52273	1.14346
chr1_545	1	545	1.58509	1.61807	1.14509
chr1_546	1	546	1.58887	1.59477	1.14625
chr1_547	1	547	1.60623	1.46612	1.1477
chr1_548	1	548	1.6434	1.52896	1.15016
chr1_549	1	549	1.54602	1.62741	1.15312
chr1_550	1	550	1.58754	1.49915	1.15607
chr1_551	1	551	1.3746	1.50507	1.15849
chr1_552	1	552	1.564	1.52928	1.15986
chr1_553	1	553	1.64809	1.54597	1.16121
chr1_554	1	554	1.60384	1.61719	1.16345
chr1_555	1	555	1.6011	1.61291	1.16587
chr1_556	1	556	1.70919	1.62632	1.16777
chr1_557	1	557	1.64738	1.77385	1.16847
chr1_558	1	558	1.6973	1.69507	1.16848
chr1_559	1	559	1.64762	1.61333	1.16866
chr1_560	1	560	1.41975	1.53384	1.16876
chr1_561	1	561	1.74429	1.53441	1.16853
chr1_562	1	562	1.64668	1.63029	1.16773
chr1_563	1	563	1.5246	1.62618	1.16612
chr1_564	1	564	1.59308	1.54188	1.16314
chr1_565	1	565	1.56125	1.61728	1.15886
chr1_566	1	566	1.53474	1.60994	1.15394
chr1_567	1	567	1.64476	1.6106	1.14906
chr1_568	1	568	1.54216	1.5302	1.14487
chr1_569	1	569	1.46812	1.55747	1.1404
chr1_570	1	570	1.50267	1.57481	1.1346
chr1_571	1	571	1.49096	1.64379	1.12808
chr1_572	1	572	1.464	1.51464	1.12146
chr1_573	1	573	1.50154	1.5518	1.11533
chr1_574	1	574	1.6748	1.52891	1.11029
chr1_575	1	575	1.48578	1.54726	1.10568
chr1_576	1	576	1.49072	1.58135	1.10064
chr1_577	1	577	1.49696	1.55284	1.09556
chr1_578	1	578	1.51059	1.48485	1.0908
chr1_579	1	579	1.39419	1.51641	1.08674
chr1_580	1	580	1.36114	1.45956	1.08257
chr1_581	1	581	1.44802	1.39446	1.07761
chr1_582	1	582	1.37908	1.53754	1.07243
chr1_583	1	583	1.42335	1.53353	1.0676
chr1_584	1	584	1.48972	1.48142	1.06369
chr1_585	1	585	1.43404	1.48913	1.06127
chr1_586	1	586	1.56708	1.50204	1.05999
chr1_587	1	587	1.51338	1.53282	1.05914
chr1_588	1	588	1.42218	1.45303	1.05873
chr1_589	1	589	1.52091	1.41894	1.05874
chr1_590	1	590	1.39375	1.40717	1.05918
chr1_591	1	591	1.35579	1.40613	1.06064
chr1_592	1	592	1.49893	1.39181	1.06339
chr1_593	1	593	1.35629	1.48068	1.06693
chr1_594	1	594	1.42615	1.39104	1.07078
chr1_595	1	595	1.40522	1.39023	1.07445
chr1_596	1	596	1.55148	1.48139	1.07744
chr1_597	1	597	1.44718	1.46826	1.08093
chr1_598	1	598	1.43189	1.54411	1.08583
chr1_599	1	599	1.56913	1.51781	1.09126
chr1_600	1	600	1.43644	1.49828	1.09632
chr1_601	1	601	1.51567	1.54537	1.10013
chr1_602	1	602	1.59124	1.60656	1.10381
chr1_603	1	603	1.53343	1.53486	1.10865
chr1_604	1	604	1.57204	1.60703	1.11399
chr1_605	1	605	1.57922	1.60855	1.11917
chr1_606	1	606	1.51444	1.55109	1.12354
chr1_607	1	607	1.53191	1.49531	1.12644
chr1_608	1	608	1.53474	1.53869	1.12817
chr1_609	1	609	1.43565	1.45465	1.12949
chr1_610	1	610	1.54223	1.54219	1.13045
chr1_611	1	611	1.56712	1.48781	1.13109
chr1_612	1	612	1.52044	1.55652	1.13144
chr1_613	1	613	1.61567	1.55279	1.13118
chr1_614	1	614	1.63402	1.52791	1.13011
chr1_615	1	615	1.68959	1.5723	1.12847
chr1_616	1	616	1.55208	1.56157	1.12651
chr1_617	1	617	1.50566	1.52314	1.12447
chr1_618	1	618	1.53944	1.52747	1.1226
chr1_619	1	619	1.53462	1.51608	1.12062
chr1_620	1	620	1.47988	1.52906	1.11821
chr1_621	1	621	1.46354	1.51285	1.11551
chr1_622	1	622	1.45694	1.50403	1.11269
chr1_623	1	623	1.58606	1.52092	1.10988
chr1_624	1	624	1.46941	1.50831	1.10653
chr1_625	1	625	1.55573	1.50674	1.10224
chr1_626	1	626	1.57134	1.54858	1.09744
chr1_627	1	627	1.45827	1.53082	1.09257
chr1_628	1	628	1.45393	1.5278	1.08807
chr1_629	1	629	1.4487	1.61071	1.08436
chr1_630	1	630	1.52133	1.43443	1.08037
chr1_631	1	631	1.50367	1.46366	1.07532
chr1_632	1	632	1.52284	1.46136	1.07003
chr1_633	1	633	1.42695	1.47806	1.06531
chr1_634	1	634	1.45769	1.43427	1.06198
chr1_635	1	635	1.51986	1.35424	1.05918
chr1_636	1	636	1.40384	1.49747	1.05578
chr1_637	1	637	1.46627	1.41412	1.05228
chr1_638	1	638	1.34098	1.42518	1.04915
chr1_639	1	639	1.44085	1.39466	1.0469
chr1_640	1	640	1.35609	1.40722	1.04599
chr1_641	1	641	1.45535	1.3823	1.04622
chr1_642	1	642	1.47108	1.51253	1.047
chr1_643	1	643	1.47839	1.51747	1.04826
chr1_644	1	644	1.36146	1.42019	1.04993
chr1_645	1	645	1.40408	1.45907	1.05195
chr1_646	1	646	1.53329	1.4887	1.05516
chr1_647	1	647	1.29694	1.32026	1.06002
chr1_648	1	648	1.50878	1.47524	1.06587
chr1_649	1	649	1.41286	1.41751	1.07203
chr1_650	1	650	1.47188	1.45222	1.07786
chr1_651	1	651	1.55499	1.43846	1.08267
chr1_652	1	652	1.42691	1.50976	1.08807
chr1_653	1	653	1.50776	1.47417	1.09528
chr1_654	1	654	1.60342	1.55229	1.10308
chr1_655	1	655	1.52751	1.58327	1.11025
chr1_656	1	656	1.58088	1.67079	1.11557
chr1_657	1	657	1.54837	1.50459	1.12037
chr1_658	1	658	1.41992	1.50302	1.12629
chr1_659	1	659	1.63523	1.48557	1.13258
chr1_660	1	660	1.47533	1.54326	1.1385
chr1_661	1	661	1.65039	1.59249	1.14329
chr1_662	1	662	1.4431	1.56255	1.14621
chr1_663	1	663	1.61422	1.56433	1.14775
chr1_664	1	664	1.57655	1.64459	1.14882
chr1_665	1	665	1.55743	1.59138	1.14937
chr1_666	1	666	1.62698	1.51391	1.14934
chr1_667	1	667	1.6684	1.60999	1.14866
chr1_668	1	668	1.52844	1.53389	1.14643
chr1_669	1	669	1.59183	1.60558	1.14231
chr1_670	1	670	1.61122	1.60885	1.13707
chr1_671	1	671	1.56186	1.60097	1.13148
chr1_672	1	672	1.5976	1.48442	1.12632
chr1_673	1	673	1.43596	1.51709	1.12235
chr1_674	1	674	1.58544	1.52501	1.11825
chr1_675	1	675	1.55157	1.56253	1.11275
chr1_676	1	676	1.50253	1.54958	1.10673
chr1_677	1	677	1.55464	1.48123	1.10103
chr1_678	1	678	1.59337	1.5045	1.09653
chr1_679	1	679	1.43823	1.47888	1.09258
chr1_680	1	680	1.42285	1.45987	1.08813
chr1_681	1	681	1.39649	1.35464	1.08347
chr1_682	1	682	1.54603	1.39738	1.07885
chr1_683	1	683	1.3753	1.37858	1.07455
chr1_684	1	684	1.44432	1.48939	1.07085
chr1_685	1	685	1.42949	1.44676	1.06792
chr1_686	1	686	1.43379	1.38231	1.06556
chr1_687	1	687	1.59731	1.54325	1.06348
chr1_688	1	688	1.54346	1.53698	1.06138
chr1_689	1	689	1.47504	1.46375	1.05899
chr1_690	1	690	1.38565	1.48994	1.05649
chr1_691	1	691	1.42696	1.46911	1.05423
chr1_692	1	692	1.41048	1.45486	1.05218
chr1_693	1	693	1.44415	1.56199	1.05028
chr1_694	1	694	1.52266	1.45998	1.04847
chr1_695	1	695	1.36333	1.34791	1.04671
chr1_696	1	696	1.3988	1.41128	1.04495
chr1_697	1	697	1.49644	1.48547	1.04313
chr1_698	1	698	1.37948	1.3969	1.0412
chr1_699	1	699	1.42616	1.41492	1.03911
chr1_700	1	700	1.44236	1.42529	1.03645
chr1_701	1	701	1.35226	1.46428	1.03309
chr1_702	1	702	1.3887	1.42644	1.02942
chr1_703	1	703	1.45356	1.40531	1.02583
chr1_704	1	704	1.33131	1.45903	1.02269
chr1_705	1	705	1.28094	1.27193	1.0204
chr1_706	1	706	1.4434	1.52162	1.01896
chr1_707	1	707	1.42161	1.37199	1.01799
chr1_708	1	708	1.40775	1.42992	1.01726
chr1_709	1	709	1.36561	1.39029	1.01657
chr1_710	1	710	1.30589	1.43695	1.01568
chr1_711	1	711	1.37823	1.3435	1.01479
chr1_712	1	712	1.30046	1.47407	1.01416
chr1_713	1	713	1.43056	1.36921	1.01373
chr1_714	1	714	1.43553	1.36247	1.01342
chr1_715	1	715	1.33514	1.34081	1.01314
chr1_716	1	716	1.4174	1.43053	1.01283
chr1_717	1	717	1.27655	1.39999	1.01258
chr1_718	1	718	1.37969	1.38719	1.01251
chr1_719	1	719	1.45552	1.49105	1.01257
chr1_720	1	720	1.44988	1.43867	1.01268
chr1_721	1	721	1.41872	1.3701	1.01281
chr1_722	1	722	1.48903	1.36195	1.01286
chr1_723	1	723	1.37747	1.33852	1.01283
chr1_724	1	724	1.35745	1.39375	1.01282
chr1_725	1	725	1.38432	1.33852	1.01291
chr1_726	1	726	1.35799	1.34882	1.01317
chr1_727	1	727	1.36149	1.36322	1.0137
chr1_728	1	728	1.38407	1.33961	1.01422
chr1_729	1	729	1.46637	1.4011	1.01454
chr1_730	1	730	1.31722	1.4154	1.01489
chr1_731	1	731	1.34345	1.38476	1.01547
chr1_732	1	732	1.42556	1.33494	1.01652
chr1_733	1	733	1.57578	1.41595	1.01806
chr1_734	1	734	1.37021	1.45017	1.01992
chr1_735	1	735	1.40581	1.3989	1.02201
chr1_736	1	736	1.4183	1.36702	1.02424
chr1_737	1	737	1.42547	1.38862	1.02654
chr1_738	1	738	1.3508	1.33121	1.02882
chr1_739	1	739	1.42336	1.41045	1.03087
chr1_740	1	740	1.38981	1.38125	1.03274
chr1_741	1	741	1.43209	1.46684	1.0347
chr1_742	1	742	1.41272	1.42309	1.03701
chr1_743	1	743	1.43991	1.4799	1.03995
chr1_744	1	744	1.46003	1.45956	1.04309
chr1_745	1	745	1.45378	1.41981	1.04599
chr1_746	1	746	1.40939	1.42376	1.04891
chr1_747	1	747	1.4474	1.47953	1.05212
chr1_748	1	748	1.41137	1.42711	1.05589
chr1_749	1	749	1.43047	1.49181	1.06049
chr1_750	1	750	1.42973	1.5487	1.06628
chr1_751	1	751	1.52054	1.4773	1.0731
chr1_752	1	752	1.49041	1.47253	1.08041
chr1_753	1	753	1.41374	1.45471	1.08767
chr1_754	1	754	1.4978	1.43977	1.09434
chr1_755	1	755	1.50359	1.53536	1.10143
chr1_756	1	756	1.36023	1.43672	1.10985
chr1_757	1	757	1.41761	1.46397	1.11892
chr1_758	1	758	1.54476	1.55984	1.12797
chr1_759	1	759	1.47442	1.52937	1.13635
chr1_760	1	760	1.54071	1.64177	1.14338
chr1_761	1	761	1.71884	1.66341	1.15078
chr1_762	1	762	1.71518	1.72542	1.15983
chr1_763	1	763	1.58931	1.61902	1.16923
chr1_764	1	764	1.55691	1.63883	1.17766
chr1_765	1	765	1.63739	1.57224	1.18382
chr1_766	1	766	1.54515	1.66974	1.1885
chr1_767	1	767	1.70827	1.63325	1.19316
chr1_768	1	768	1.70526	1.6703	1.19754
chr1_769	1	769	1.69622	1.66108	1.20138
chr1_770	1	770	1.59474	1.62587	1.20442
chr1_771	1	771	1.53223	1.57191	1.20638
chr1_772	1	772	1.66738	1.6341	1.2063
chr1_773	1	773	1.72211	1.76533	1.20413
chr1_774	1	774	1.74175	1.68667	1.20094
chr1_775	1	775	1.59113	1.62065	1.19779
chr1_776	1	776	1.52395	1.65493	1.19579
chr1_777	1	777	1.70949	1.7088	1.19373
chr1_778	1	778	1.58352	1.63424	1.19016
chr1_779	1	779	1.72313	1.59933	1.18574
chr1_780	1	780	1.71478	1.62833	1.18114
chr1_781	1	781	1.62884	1.49172	1.17702
chr1_782	1	782	1.54291	1.54771	1.17405
chr1_783	1	783	1.65111	1.63969	1.17172
chr1_784	1	784	1.5333	1.61603	1.16914
chr1_785	1	785	1.42988	1.54662	1.16644
chr1_786	1	786	1.54924	1.51818	1.16376
chr1_787	1	787	1.54444	1.54523	1.16121
chr1_788	1	788	1.66927	1.6108	1.15871
chr1_789	1	789	1.65837	1.64867	1.15611
chr1_790	1	790	1.63467	1.53817	1.15349
chr1_791	1	791	1.74026	1.56597	1.15092
chr1_792	1	792	1.53611	1.46573	1.14844
chr1_793	1	793	1.54837	1.5001	1.14613
chr1_794	1	794	1.46021	1.54663	1.14357
chr1_795	1	795	1.6759	1.60703	1.14058
chr1_796	1	796	1.75336	1.59245	1.13758
chr1_797	1	797	1.65592	1.60747	1.13498
chr1_798	1	798	1.50851	1.57678	1.1332
chr1_799	1	799	1.48396	1.59295	1.13152
chr1_800	1	800	1.49994	1.6005	1.12924
chr1_801	1	801	1.56182	1.54463	1.12681
chr1_802	1	802	1.56418	1.49984	1.12467
chr1_803	1	803	1.51163	1.45395	1.12328
chr1_804	1	804	1.52917	1.50068	1.12308
chr1_805	1	805	1.59322	1.56193	1.12385
chr1_806	1	806	1.50167	1.50227	1.12501
chr1_807	1	807	1.56154	1.43349	1.1265
chr1_808	1	808	1.41927	1.47244	1.12828
chr1_809	1	809	1.56497	1.46964	1.13028
chr1_810	1	810	1.66895	1.56483	1.13341
chr1_811	1	811	1.60834	1.5602	1.13814
chr1_812	1	812	1.41938	1.44021	1.14377
chr1_813	1	813	1.66114	1.58143	1.14961
chr1_814	1	814	1.63712	1.61735	1.15495
chr1_815	1	815	1.56863	1.5579	1.15909
chr1_816	1	816	1.58141	1.62182	1.16416
chr1_817	1	817	1.59903	1.64302	1.1716
chr1_818	1	818	1.59928	1.64472	1.17972
chr1_819	1	819	1.69207	1.64446	1.18679
chr1_820	1	820	1.81218	1.63795	1.19111
chr1_821	1	821	1.73081	1.62158	1.19359
chr1_822	1	822	1.53178	1.72238	1.19609
chr1_823	1	823	1.5793	1.57069	1.19835
chr1_824	1	824	1.60617	1.6695	1.20014
chr1_825	1	825	1.45649	1.60609	1.20119
chr1_826	1	826	1.74316	1.68263	1.20128
chr1_827	1	827	1.69881	1.62059	1.19975
chr1_828	1	828	1.67856	1.69125	1.19666
chr1_829	1	829	1.5834	1.58095	1.19275
chr1_830	1	830	1.74873	1.65364	1.18876
chr1_831	1	831	1.66279	1.63628	1.18544
chr1_832	1	832	1.73704	1.66833	1.18219
chr1_833	1	833	1.72795	1.57543	1.17808
chr1_834	1	834	1.62906	1.69292	1.17336
chr1_835	1	835	1.50899	1.44879	1.16831
chr1_836	1	836	1.55511	1.56578	1.1632
chr1_837	1	837	1.49662	1.54022	1.15829
chr1_838	1	838	1.47376	1.51239	1.15279
chr1_839	1	839	1.41212	1.53014	1.14614
chr1_840	1	840	1.67341	1.54539	1.13903
chr1_841	1	841	1.70491	1.61765	1.13212
chr1_842	1	842	1.40473	1.51265	1.12609
chr1_843	1	843	1.67844	1.58686	1.12018
chr1_844	1	844	1.65819	1.5499	1.11349
chr1_845	1	845	1.46718	1.42156	1.10646
chr1_846	1	846	1.49601	1.46427	1.09953
chr1_847	1	847	1.58766	1.45499	1.09314
chr1_848	1	848	1.55156	1.50382	1.08773
chr1_849	1	849	1.5446	1.59604	1.08298
chr1_850	1	850	1.60778	1.46659	1.0783
chr1_851	1	851	1.48924	1.48058	1.0738
chr1_852	1	852	1.46584	1.35982	1.06956
chr1_853	1	853	1.35672	1.38468	1.06566
chr1_854	1	854	1.20713	1.392	1.06184
chr1_855	1	855	1.47882	1.43939	1.0579
chr1_856	1	856	1.47427	1.45327	1.054
chr1_857	1	857	1.40504	1.43816	1.0503
chr1_858	1	858	1.37279	1.41248	1.04696
chr1_859	1	859	1.42926	1.45748	1.04413
chr1_860	1	860	1.44419	1.46699	1.04199
chr1_861	1	861	1.47582	1.41566	1.04047
chr1_862	1	862	1.54006	1.46742	1.03933
chr1_863	1	863	1.46128	1.49308	1.03837
chr1_864	1	864	1.44173	1.41614	1.03734
chr1_865	1	865	1.41442	1.37279	1.03654
chr1_866	1	866	1.36299	1.28751	1.03633
chr1_867	1	867	1.44885	1.44051	1.03658
chr1_868	1	868	1.36815	1.40845	1.03718
chr1_869	1	869	1.51473	1.42906	1.03801
chr1_870	1	870	1.45908	1.40353	1.03896
chr1_871	1	871	1.45367	1.43086	1.03989
chr1_872	1	872	1.49374	1.4179	1.04071
chr1_873	1	873	1.36308	1.40904	1.04128
chr1_874	1	874	1.42352	1.47995	1.0415
chr1_875	1	875	1.40904	1.40607	1.04164
chr1_876	1	876	1.40385	1.34574	1.042
chr1_877	1	877	1.45517	1.37838	1.04245
chr1_878	1	878	1.36694	1.39516	1.04288
chr1_879	1	879	1.42873	1.44899	1.04316
chr1_880	1	880	1.41896	1.43537	1.04316
chr1_881	1	881	1.48505	1.47269	1.04323
chr1_882	1	882	1.51583	1.47325	1.04364
chr1_883	1	883	1.38856	1.42545	1.0441
chr1_884	1	884	1.4129	1.44762	1.04436
chr1_885	1	885	1.41004	1.4237	1.04416
chr1_886	1	886	1.58058	1.4252	1.04371
chr1_887	1	887	1.44303	1.37907	1.04331
chr1_888	1	888	1.42292	1.44789	1.04286
chr1_889	1	889	1.39533	1.39751	1.04224
chr1_890	1	890	1.36109	1.41454	1.04135
chr1_891	1	891	1.43892	1.49962	1.04008
chr1_892	1	892	1.32804	1.55818	1.03783
chr1_893	1	893	1.3345	1.408	1.03453
chr1_894	1	894	1.38985	1.39739	1.03083
chr1_895	1	895	1.3887	1.4017	1.0274
chr1_896	1	896	1.44695	1.38972	1.0249
chr1_897	1	897	1.42496	1.31238	1.02246
chr1_898	1	898	1.48983	1.39127	1.01914
chr1_899	1	899	1.49519	1.41578	1.01546
chr1_900	1	900	1.40566	1.41576	1.01194
chr1_901	1	901	1.39221	1.36348	1.0091
chr1_902	1	902	1.41887	1.42019	1.00747
chr1_903	1	903	1.39371	1.3394	1.00684
chr1_904	1	904	1.37369	1.33652	1.0066
chr1_905	1	905	1.39058	1.38316	1.00663
chr1_906	1	906	1.32807	1.34987	1.0068
chr1_907	1	907	1.37233	1.43459	1.00699
chr1_908	1	908	1.26309	1.30073	1.0075
chr1_909	1	909	1.19398	1.30371	1.00857
chr1_910	1	910	1.30623	1.40924	1.00999
chr1_911	1	911	1.44073	1.39562	1.01155
chr1_912	1	912	1.39094	1.39713	1.01302
chr1_913	1	913	1.38263	1.4222	1.01419
chr1_914	1	914	1.54604	1.42724	1.01529
chr1_915	1	915	1.43733	1.35491	1.01663
chr1_916	1	916	1.35917	1.46908	1.01818
chr1_917	1	917	1.41816	1.355	1.01989
chr1_918	1	918	1.50362	1.43716	1.02171
chr1_919	1	919	1.37825	1.41185	1.02371
chr1_920	1	920	1.43122	1.48518	1.02593
chr1_921	1	921	1.45662	1.40693	1.02834
chr1_922	1	922	1.41334	1.45592	1.03088
chr1_923	1	923	1.42251	1.41932	1.0335
chr1_924	1	924	1.40771	1.35142	1.03614
chr1_925	1	925	1.43433	1.31387	1.0383
chr1_926	1	926	1.47634	1.4059	1.03983
chr1_927	1	927	1.29102	1.40296	1.04124
chr1_928	1	928	1.43632	1.38027	1.043
chr1_929	1	929	1.40989	1.41255	1.04562
chr1_930	1	930	1.42823	1.42227	1.04903
chr1_931	1	931	1.38087	1.35047	1.05278
chr1_932	1	932	1.43517	1.41787	1.05682
chr1_933	1	933	1.51004	1.48551	1.06104
chr1_934	1	934	1.57361	1.51816	1.06538
chr1_935	1	935	1.54143	1.46209	1.06976
chr1_936	1	936	1.6287	1.50116	1.07481
chr1_937	1	937	1.50165	1.35761	1.08085
chr1_938	1	938	1.48951	1.4508	1.0873
chr1_939	1	939	1.44117	1.47574	1.0936
chr1_940	1	940	1.48221	1.61983	1.0992
chr1_941	1	941	1.5071	1.40396	1.10449
chr1_942	1	942	1.59322	1.46655	1.11016
chr1_943	1	943	1.59546	1.49112	1.116
chr1_944	1	944	1.5186	1.45617	1.12182
chr1_945	1	945	1.5476	1.46039	1.12743
chr1_946	1	946	1.57415	1.56337	1.13263
chr1_947	1	947	1.64981	1.64777	1.13777
chr1_948	1	948	1.63573	1.6302	1.14317
chr1_949	1	949	1.62134	1.49487	1.14857
chr1_950	1	950	1.58351	1.56148	1.15369
chr1_951	1	951	1.52574	1.52416	1.15829
chr1_952	1	952	1.61492	1.51262	1.16317
chr1_953	1	953	1.50093	1.61128	1.16893
chr1_954	1	954	1.59211	1.58779	1.17497
chr1_955	1	955	1.70767	1.63653	1.18071
chr1_956	1	956	1.60574	1.65436	1.18555
chr1_957	1	957	1.62684	1.58375	1.1889
chr1_958	1	958	1.61161	1.62286	1.1914
chr1_959	1	959	1.57565	1.58235	1.19385
chr1_960	1	960	1.7269	1.7834	1.19598
chr1_961	1	961	1.64028	1.68846	1.19749
chr1_962	1	962	1.72413	1.69013	1.19811
chr1_963	1	963	1.5341	1.59928	1.19792
chr1_964	1	964	1.66904	1.52598	1.19719
chr1_965	1	965	1.60699	1.60249	1.19596
chr1_966	1	966	1.73811	1.69444	1.19424
chr1_967	1	967	1.74989	1.69164	1.19205
chr1_968	1	968	1.55589	1.68847	1.18941
chr1_969	1	969	1.59688	1.63136	1.18562
chr1_970	1	970	1.60639	1.64723	1.1804
chr1_971	1	971	1.62083	1.59872	1.17443
chr1_972	1	972	1.58136	1.65198	1.16838
chr1_973	1	973	1.56936	1.55229	1.16291
chr1_974	1	974	1.52363	1.51361	1.15697
chr1_975	1	975	1.5705	1.61018	1.14949
chr1_976	1	976	1.59256	1.53182	1.14117
chr1_977	1	977	1.42991	1.5627	1.13271
chr1_978	1	978	1.48818	1.58476	1.12479
chr1_979	1	979	1.52519	1.51896	1.1181
chr1_980	1	980	1.7001	1.55027	1.1117
chr1_981	1	981	1.48873	1.54874	1.10455
chr1_982	1	982	1.61675	1.55697	1.09721
chr1_983	1	983	1.47103	1.5141	1.09025
chr1_984	1	984	1.34142	1.46741	1.08425
chr1_985	1	985	1.48853	1.47231	1.07899
chr1_986	1	986	1.35558	1.42018	1.0739
chr1_987	1	987	1.49489	1.37421	1.06899
chr1_988	1	988	1.49369	1.50985	1.06425
chr1_989	1	989	1.4556	1.46461	1.05971
chr1_990	1	990	1.43289	1.41076	1.05535
chr1_991	1	991	1.45646	1.41198	1.05105
chr1_992	1	992	1.38675	1.38361	1.04674
chr1_993	1	993	1.43464	1.46742	1.04258
chr1_994	1	994	1.49195	1.44926	1.0387
chr1_995	1	995	1.47441	1.38915	1.03525
chr1_996	1	996	1.38166	1.4297	1.03223
chr1_997	1	997	1.47028	1.46638	1.02953
chr1_998	1	998	1.35344	1.35585	1.02712
chr1_999	1	999	1.42117	1.45406	1.02498
chr1_1000	1	1000	1.30344	1.36264	1.02307
chr1_1001	1	1001	1.32962	1.41422	1.02139
chr1_1002	1	1002	1.61874	1.50372	1.02008
chr1_1003	1	1003	1.39304	1.35436	1.01923
chr1_1004	1	1004	1.4082	1.41064	1.01864
chr1_1005	1	1005	1.41285	1.32937	1.01815
chr1_1006	1	1006	1.26829	1.35268	1.01756
chr1_1007	1	1007	1.33898	1.3591	1.01698
chr1_1008	1	1008	1.41852	1.41133	1.01663
chr1_1009	1	1009	1.33492	1.3618	1.01645
chr1_1010	1	1010	1.50267	1.32949	1.01643
chr1_1011	1	1011	1.36864	1.40003	1.01652
chr1_1012	1	1012	1.36069	1.41428	1.01668
chr1_1013	1	1013	1.39749	1.35825	1.01687
chr1_1014	1	1014	1.38809	1.45662	1.01712
chr1_1015	1	1015	1.56872	1.39205	1.01752
chr1_1016	1	1016	1.36414	1.39178	1.01817
chr1_1017	1	1017	1.42177	1.46672	1.01916
chr1_1018	1	1018	1.4616	1.47401	1.02023
chr1_1019	1	1019	1.34161	1.37675	1.02119
chr1_1020	1	1020	1.31749	1.42874	1.02221
chr1_1021	1	1021	1.38877	1.37416	1.02349
chr1_1022	1	1022	1.35631	1.40113	1.02522
chr1_1023	1	1023	1.41075	1.32873	1.02758
chr1_1024	1	1024	1.49694	1.4527	1.03053
chr1_1025	1	1025	1.42092	1.40255	1.03383
chr1_1026	1	1026	1.37851	1.44908	1.03739
chr1_1027	1	1027	1.3818	1.52242	1.04108
chr1_1028	1	1028	1.34771	1.34124	1.04479
chr1_1029	1	1029	1.35237	1.44246	1.04885
chr1_1030	1	1030	1.4128	1.41734	1.05352
chr1_1031	1	1031	1.43531	1.48064	1.05858
chr1_1032	1	1032	1.46241	1.4706	1.06382
chr1_1033	1	1033	1.54894	1.43517	1.06903
chr1_1034	1	1034	1.47765	1.47756	1.074
chr1_1035	1	1035	1.46983	1.49363	1.07944
chr1_1036	1	1036	1.41149	1.50442	1.08583
chr1_1037	1	1037	1.48098	1.46469	1.09259
chr1_1038	1	1038	1.5465	1.54248	1.09914
chr1_1039	1	1039	1.53807	1.55515	1.1049
chr1_1040	1	1040	1.6808	1.59386	1.11021
chr1_1041	1	1041	1.54608	1.60174	1.11571
chr1_1042	1	1042	1.51061	1.53991	1.12134
chr1_1043	1	1043	1.43992	1.61218	1.127
chr1_1044	1	1044	1.52766	1.5224	1.13263
chr1_1045	1	1045	1.46198	1.49808	1.13814
chr1_1046	1	1046	1.47208	1.56669	1.14345
chr1_1047	1	1047	1.55039	1.54638	1.14848
chr1_1048	1	1048	1.44009	1.56791	1.15316
chr1_1049	1	1049	1.61594	1.58276	1.1574
chr1_1050	1	1050	1.75204	1.65365	1.16156
chr1_1051	1	1051	1.54905	1.71723	1.16589
chr1_1052	1	1052	1.5802	1.60625	1.17018
chr1_1053	1	1053	1.51031	1.66385	1.17422
chr1_1054	1	1054	1.64117	1.69027	1.17781
chr1_1055	1	1055	1.54907	1.56449	1.18072
chr1_1056	1	1056	1.65029	1.722	1.18361
chr1_1057	1	1057	1.49836	1.60764	1.18692
chr1_1058	1	1058	1.63395	1.54358	1.19016
chr1_1059	1	1059	1.70638	1.58624	1.19279
chr1_1060	1	1060	1.54554	1.6771	1.19432
chr1_1061	1	1061	1.75554	1.68191	1.19481
chr1_1062	1	1062	1.7419	1.6651	1.19475
chr1_1063	1	1063	1.5827	1.64308	1.19419
chr1_1064	1	1064	1.70657	1.65334	1.19321
chr1_1065	1	1065	1.66259	1.62747	1.19187
chr1_1066	1	1066	1.58504	1.55154	1.19026
chr1_1067	1	1067	1.50637	1.67139	1.18783
chr1_1068	1	1068	1.62716	1.60081	1.18432
chr1_1069	1	1069	1.57776	1.62746	1.18024
chr1_1070	1	1070	1.70393	1.65713	1.17609
chr1_1071	1	1071	1.61657	1.58817	1.17239
chr1_1072	1	1072	1.55848	1.5779	1.16845
chr1_1073	1	1073	1.70423	1.61159	1.16354
chr1_1074	1	1074	1.52872	1.59138	1.15807
chr1_1075	1	1075	1.5989	1.57467	1.15243
chr1_1076	1	1076	1.66029	1.5827	1.14705
chr1_1077	1	1077	1.59766	1.53607	1.14233
chr1_1078	1	1078	1.47348	1.5063	1.13789
chr1_1079	1	1079	1.49703	1.50495	1.13319
chr1_1080	1	1080	1.6162	1.50486	1.12837
chr1_1081	1	1081	1.49532	1.53298	1.12355
chr1_1082	1	1082	1.53381	1.50431	1.11889
chr1_1083	1	1083	1.55931	1.57865	1.11425
chr1_1084	1	1084	1.51261	1.53773	1.10945
chr1_1085	1	1085	1.51911	1.50489	1.10457
chr1_1086	1	1086	1.52164	1.50516	1.09968
chr1_1087	1	1087	1.54932	1.45106	1.09487
chr1_1088	1	1088	1.52437	1.41422	1.09022
chr1_1089	1	1089	1.4544	1.44398	1.08525
chr1_1090	1	1090	1.46834	1.47465	1.07976
chr1_1091	1	1091	1.50645	1.52533	1.07418
chr1_1092	1	1092	1.5313	1.41727	1.06897
chr1_1093	1	1093	1.61634	1.49495	1.06457
chr1_1094	1	1094	1.47624	1.51799	1.0603
chr1_1095	1	1095	1.42438	1.42879	1.05546
chr1_1096	1	1096	1.42478	1.36249	1.05046
chr1_1097	1	1097	1.51681	1.41206	1.04573
chr1_1098	1	1098	1.37122	1.40363	1.0417
chr1_1099	1	1099	1.45726	1.46039	1.03878
chr1_1100	1	1100	1.39012	1.37895	1.03613
chr1_1101	1	1101	1.41147	1.36629	1.033
chr1_1102	1	1102	1.38698	1.37662	1.03
chr1_1103	1	1103	1.39604	1.39365	1.02774
chr1_1104	1	1104	1.3505	1.48201	1.02684
chr1_1105	1	1105	1.39773	1.37479	1.02726
chr1_1106	1	1106	1.41325	1.34084	1.02846
chr1_1107	1	1107	1.35678	1.40026	1.03028
chr1_1108	1	1108	1.49614	1.46491	1.03261
chr1_1109	1	1109	1.40383	1.46109	1.03528
chr1_1110	1	1110	1.38985	1.38324	1.03817
chr1_1111	1	1111	1.42569	1.44439	1.0423
chr1_1112	1	1112	1.50028	1.40242	1.04816
chr1_1113	1	1113	1.50815	1.4951	1.05483
chr1_1114	1	1114	1.40311	1.41789	1.06139
chr1_1115	1	1115	1.39053	1.43779	1.06691
chr1_1116	1	1116	1.46386	1.41682	1.0723
chr1_1117	1	1117	1.47931	1.46717	1.07879
chr1_1118	1	1118	1.45907	1.49712	1.08587
chr1_1119	1	1119	1.5854	1.38334	1.09306
chr1_1120	1	1120	1.59062	1.63024	1.09987
chr1_1121	1	1121	1.44741	1.51303	1.10582
chr1_1122	1	1122	1.50256	1.54452	1.11193
chr1_1123	1	1123	1.52207	1.52784	1.11903
chr1_1124	1	1124	1.59571	1.59306	1.12637
chr1_1125	1	1125	1.57778	1.65198	1.13318
chr1_1126	1	1126	1.61497	1.52907	1.13868
chr1_1127	1	1127	1.58397	1.62743	1.14364
chr1_1128	1	1128	1.44893	1.5544	1.14903
chr1_1129	1	1129	1.45039	1.54438	1.15446
chr1_1130	1	1130	1.52732	1.53603	1.15952
chr1_1131	1	1131	1.58338	1.51464	1.16382
chr1_1132	1	1132	1.60784	1.57783	1.16694
chr1_1133	1	1133	1.68655	1.60709	1.16872
chr1_1134	1	1134	1.69524	1.62495	1.16951
chr1_1135	1	1135	1.69754	1.66752	1.16973
chr1_1136	1	1136	1.49891	1.69779	1.1698
chr1_1137	1	1137	1.53318	1.63927	1.17011
chr1_1138	1	1138	1.61267	1.71617	1.16978
chr1_1139	1	1139	1.54342	1.6563	1.16806
chr1_1140	1	1140	1.59434	1.58444	1.1656
chr1_1141	1	1141	1.72505	1.59768	1.16301
chr1_1142	1	1142	1.61462	1.61263	1.16092
chr1_1143	1	1143	1.5091	1.54004	1.15997
chr1_1144	1	1144	1.50171	1.60802	1.15925
chr1_1145	1	1145	1.71135	1.66134	1.15776
chr1_1146	1	1146	1.5064	1.51809	1.15601
chr1_1147	1	1147	1.49218	1.51365	1.15452
chr1_1148	1	1148	1.62671	1.60959	1.15379
chr1_1149	1	1149	1.59605	1.50624	1.15379
chr1_1150	1	1150	1.47893	1.60843	1.15403
chr1_1151	1	1151	1.58611	1.4845	1.15443
chr1_1152	1	1152	1.34874	1.60803	1.15485
chr1_1153	1	1153	1.6594	1.55272	1.15519
chr1_1154	1	1154	1.71065	1.62835	1.15534
chr1_1155	1	1155	1.60563	1.48977	1.15624
chr1_1156	1	1156	1.48566	1.59971	1.15834
chr1_1157	1	1157	1.51112	1.629	1.16082
chr1_1158	1	1158	1.62171	1.66006	1.16287
chr1_1159	1	1159	1.65027	1.71956	1.16365
chr1_1160	1	1160	1.67578	1.6128	1.16363
chr1_1161	1	1161	1.59422	1.5644	1.16372
chr1_1162	1	1162	1.61022	1.69017	1.16378
chr1_1163	1	1163	1.56334	1.66605	1.1637
chr1_1164	1	1164	1.54145	1.65569	1.16334
chr1_1165	1	1165	1.69373	1.55686	1.16258
chr1_1166	1	1166	1.44071	1.56362	1.16073
chr1_1167	1	1167	1.54792	1.56285	1.15768
chr1_1168	1	1168	1.58194	1.67797	1.15415
chr1_1169	1	1169	1.58432	1.61129	1.15086
chr1_1170	1	1170	1.52499	1.5403	1.14852
chr1_1171	1	1171	1.5213	1.56507	1.14626
chr1_1172	1	1172	1.47306	1.56309	1.14305
chr1_1173	1	1173	1.69651	1.60324	1.1394
chr1_1174	1	1174	1.64235	1.54886	1.13582
chr1_1175	1	1175	1.52702	1.54634	1.13281
chr1_1176	1	1176	1.46774	1.56552	1.13087
chr1_1177	1	1177	1.44909	1.47129	1.12955
chr1_1178	1	1178	1.55854	1.50957	1.12815
chr1_1179	1	1179	1.53795	1.55845	1.12691
chr1_1180	1	1180	1.501	1.60476	1.12605
chr1_1181	1	1181	1.59625	1.628	1.12578
chr1_1182	1	1182	1.48522	1.48662	1.12616
chr1_1183	1	1183	1.49297	1.54955	1.12701
chr1_1184	1	1184	1.58162	1.5616	1.12823
chr1_1185	1	1185	1.55061	1.61127	1.12971
chr1_1186	1	1186	1.64186	1.62357	1.13134
chr1_1187	1	1187	1.53991	1.5207	1.133
chr1_1188	1	1188	1.38134	1.54691	1.13487
chr1_1189	1	1189	1.54717	1.56326	1.13713
chr1_1190	1	1190	1.57698	1.59924	1.13969
chr1_1191	1	1191	1.56237	1.55805	1.14243
chr1_1192	1	1192	1.53896	1.61296	1.14526
chr1_1193	1	1193	1.55061	1.56622	1.14867
chr1_1194	1	1194	1.58158	1.59238	1.15296
chr1_1195	1	1195	1.4779	1.53853	1.15773
chr1_1196	1	1196	1.58295	1.59495	1.16258
chr1_1197	1	1197	1.65687	1.58206	1.16712
chr1_1198	1	1198	1.62896	1.64548	1.17097
chr1_1199	1	1199	1.6849	1.71294	1.17507
chr1_1200	1	1200	1.61306	1.65917	1.18016
chr1_1201	1	1201	1.57197	1.5566	1.18552
chr1_1202	1	1202	1.56691	1.60552	1.1904
chr1_1203	1	1203	1.54172	1.59788	1.19409
chr1_1204	1	1204	1.54895	1.65583	1.19695
chr1_1205	1	1205	1.60359	1.67252	1.19977
chr1_1206	1	1206	1.67049	1.63495	1.20248
chr1_1207	1	1207	1.7639	1.71882	1.20502
chr1_1208	1	1208	1.64674	1.64598	1.2073
chr1_1209	1	1209	1.72526	1.75876	1.20925
chr1_1210	1	1210	1.62782	1.73468	1.21053
chr1_1211	1	1211	1.75246	1.66777	1.2111
chr1_1212	1	1212	1.72597	1.70356	1.21133
chr1_1213	1	1213	1.68092	1.60015	1.21159
chr1_1214	1	1214	1.53041	1.58286	1.21226
chr1_1215	1	1215	1.6736	1.75613	1.21303
chr1_1216	1	1216	1.5647	1.67574	1.21341
chr1_1217	1	1217	1.71837	1.70709	1.21346
chr1_1218	1	1218	1.5205	1.59789	1.21327
chr1_1219	1	1219	1.5743	1.71535	1.21292
chr1_1220	1	1220	1.61192	1.58967	1.21248
chr1_1221	1	1221	1.66508	1.67352	1.21204
chr1_1222	1	1222	1.63401	1.67395	1.21166
chr1_1223	1	1223	1.75437	1.62775	1.21143
chr1_1224	1	1224	1.68341	1.64001	1.21143
chr1_1225	1	1225	1.62912	1.7219	1.21186
chr1_1226	1	1226	1.63405	1.76032	1.21272
chr1_1227	1	1227	1.56113	1.66364	1.21381
chr1_1228	1	1228	1.69109	1.63339	1.21492
chr1_1229	1	1229	1.68764	1.62326	1.21582
chr1_1230	1	1230	1.64066	1.75519	1.21631
chr1_1231	1	1231	1.72483	1.74859	1.21698
chr1_1232	1	1232	1.63369	1.72711	1.21823
chr1_1233	1	1233	1.73224	1.67579	1.21959
chr1_1234	1	1234	1.52694	1.65261	1.22056
chr1_1235	1	1235	1.56441	1.67035	1.22069
chr1_1236	1	1236	1.69572	1.84032	1.22013
chr1_1237	1	1237	1.66832	1.57139	1.21938
chr1_1238	1	1238	1.53385	1.65775	1.21841
chr1_1239	1	1239	1.65061	1.69984	1.21722
chr1_1240	1	1240	1.69018	1.68996	1.21579
chr1_1241	1	1241	1.59325	1.72915	1.21408
chr1_1242	1	1242	1.59254	1.70807	1.21231
chr1_1243	1	1243	1.67913	1.62501	1.21055
chr1_1244	1	1244	1.66749	1.69458	1.20864
chr1_1245	1	1245	1.67797	1.70508	1.20639
chr1_1246	1	1246	1.77381	1.73421	1.20363
chr1_1247	1	1247	1.6027	1.5855	1.20048
chr1_1248	1	1248	1.59354	1.66587	1.19713
chr1_1249	1	1249	1.55612	1.65937	1.19355
chr1_1250	1	1250	1.58715	1.64241	1.18969
chr1_1251	1	1251	1.63885	1.54524	1.18552
chr1_1252	1	1252	1.64865	1.6161	1.18099
chr1_1253	1	1253	1.50516	1.6584	1.17566
chr1_1254	1	1254	1.68769	1.58487	1.16943
chr1_1255	1	1255	1.53113	1.65449	1.16274
chr1_1256	1	1256	1.57008	1.64598	1.15607
chr1_1257	1	1257	1.58495	1.57986	1.14986
chr1_1258	1	1258	1.44864	1.58792	1.14351
chr1_1259	1	1259	1.6008	1.57983	1.13636
chr1_1260	1	1260	1.59927	1.58513	1.12877
chr1_1261	1	1261	1.50842	1.62088	1.12113
chr1_1262	1	1262	1.57185	1.53495	1.11379
chr1_1263	1	1263	1.45414	1.48837	1.10715
chr1_1264	1	1264	1.51575	1.54423	1.10047
chr1_1265	1	1265	1.37006	1.4934	1.09311
chr1_1266	1	1266	1.42498	1.43554	1.0856
chr1_1267	1	1267	1.4217	1.50891	1.07846
chr1_1268	1	1268	1.49857	1.61644	1.07219
chr1_1269	1	1269	1.42672	1.40284	1.06609
chr1_1270	1	1270	1.46307	1.4435	1.05939
chr1_1271	1	1271	1.48653	1.36255	1.05255
chr1_1272	1	1272	1.41909	1.53224	1.04598
chr1_1273	1	1273	1.43889	1.42702	1.04014
chr1_1274	1	1274	1.38838	1.46185	1.03546
chr1_1275	1	1275	1.41714	1.41043	1.03173
chr1_1276	1	1276	1.37552	1.33208	1.02844
chr1_1277	1	1277	1.41301	1.43943	1.02556
chr1_1278	1	1278	1.32576	1.50169	1.02304
chr1_1279	1	1279	1.43126	1.43966	1.02085
chr1_1280	1	1280	1.33391	1.37787	1.0193
chr1_1281	1	1281	1.36486	1.35992	1.01855
chr1_1282	1	1282	1.43264	1.40732	1.01836
chr1_1283	1	1283	1.4412	1.31516	1.01846
chr1_1284	1	1284	1.2692	1.33949	1.0186
chr1_1285	1	1285	1.45038	1.44731	1.01853
chr1_1286	1	1286	1.41536	1.36878	1.01855
chr1_1287	1	1287	1.39309	1.35903	1.01905
chr1_1288	1	1288	1.44	1.38858	1.01987
chr1_1289	1	1289	1.36833	1.44193	1.02088
chr1_1290	1	1290	1.39849	1.47536	1.02194
chr1_1291	1	1291	1.41979	1.41657	1.0231
chr1_1292	1	1292	1.35526	1.433	1.02453
chr1_1293	1	1293	1.42226	1.42089	1.02621
chr1_1294	1	1294	1.44732	1.38028	1.02814
chr1_1295	1	1295	1.5094	1.44813	1.03031
chr1_1296	1	1296	1.48662	1.43775	1.0327
chr1_1297	1	1297	1.39891	1.40526	1.03522
chr1_1298	1	1298	1.39698	1.38182	1.03783
chr1_1299	1	1299	1.36426	1.38512	1.04062
chr1_1300	1	1300	1.3377	1.40726	1.04367
chr1_1301	1	1301	1.40488	1.47764	1.04708
chr1_1302	1	1302	1.35288	1.40186	1.05101
chr1_1303	1	1303	1.31597	1.55218	1.05551
chr1_1304	1	1304	1.54269	1.48687	1.06047
chr1_1305	1	1305	1.48545	1.51336	1.06577
chr1_1306	1	1306	1.39168	1.48171	1.07129
chr1_1307	1	1307	1.4619	1.51533	1.07692
chr1_1308	1	1308	1.44536	1.38872	1.08254
chr1_1309	1	1309	1.52286	1.4701	1.08803
chr1_1310	1	1310	1.49914	1.43527	1.09327
chr1_1311	1	1311	1.58402	1.49408	1.09816
chr1_1312	1	1312	1.57355	1.46551	1.10319
chr1_1313	1	1313	1.55033	1.56435	1.10877
chr1_1314	1	1314	1.53173	1.59097	1.11459
chr1_1315	1	1315	1.50127	1.4528	1.12035
chr1_1316	1	1316	1.52046	1.53112	1.12577
chr1_1317	1	1317	1.46546	1.65086	1.13055
chr1_1318	1	1318	1.6775	1.6752	1.13461
chr1_1319	1	1319	1.58984	1.59299	1.13823
chr1_1320	1	1320	1.55207	1.61621	1.14163
chr1_1321	1	1321	1.56167	1.54173	1.14502
chr1_1322	1	1322	1.44475	1.51833	1.14861
chr1_1323	1	1323	1.53462	1.5487	1.15221
chr1_1324	1	1324	1.56068	1.63105	1.15556
chr1_1325	1	1325	1.56306	1.57871	1.15873
chr1_1326	1	1326	1.59769	1.5987	1.16182
chr1_1327	1	1327	1.61658	1.54519	1.1649
chr1_1328	1	1328	1.52362	1.57781	1.16805
chr1_1329	1	1329	1.64729	1.63748	1.17155
chr1_1330	1	1330	1.62442	1.64297	1.1754
chr1_1331	1	1331	1.79977	1.62733	1.17928
chr1_1332	1	1332	1.61966	1.61055	1.18285
chr1_1333	1	1333	1.53429	1.54083	1.18579
chr1_1334	1	1334	1.52598	1.54113	1.18861
chr1_1335	1	1335	1.59091	1.6647	1.19184
chr1_1336	1	1336	1.70497	1.68811	1.19516
chr1_1337	1	1337	1.58884	1.68591	1.19827
chr1_1338	1	1338	1.69705	1.60566	1.20084
chr1_1339	1	1339	1.67052	1.65725	1.20258
chr1_1340	1	1340	1.65223	1.60438	1.20332
chr1_1341	1	1341	1.6568	1.76455	1.20333
chr1_1342	1	1342	1.61507	1.63165	1.20296
chr1_1343	1	1343	1.72073	1.73108	1.20253
chr1_1344	1	1344	1.69708	1.69561	1.2024
chr1_1345	1	1345	1.72575	1.61417	1.20192
chr1_1346	1	1346	1.55258	1.67229	1.20055
chr1_1347	1	1347	1.50305	1.67525	1.19867
chr1_1348	1	1348	1.66542	1.60973	1.1967
chr1_1349	1	1349	1.64407	1.63844	1.19504
chr1_1350	1	1350	1.60824	1.61147	1.19409
chr1_1351	1	1351	1.67854	1.63542	1.19289
chr1_1352	1	1352	1.56769	1.6109	1.19067
chr1_1353	1	1353	1.72435	1.65292	1.18814
chr1_1354	1	1354	1.65625	1.59054	1.18605
chr1_1355	1	1355	1.66594	1.52678	1.18509
chr1_1356	1	1356	1.53896	1.59077	1.18467
chr1_1357	1	1357	1.51701	1.65732	1.18389
chr1_1358	1	1358	1.59744	1.55452	1.18309
chr1_1359	1	1359	1.6651	1.69642	1.18258
chr1_1360	1	1360	1.65454	1.64482	1.18271
chr1_1361	1	1361	1.6258	1.60162	1.18379
chr1_1362	1	1362	1.62078	1.63877	1.18625
chr1_1363	1	1363	1.60777	1.67681	1.18991
chr1_1364	1	1364	1.68731	1.75676	1.19414
chr1_1365	1	1365	1.69196	1.60886	1.1983
chr1_1366	1	1366	1.55917	1.65386	1.20179
chr1_1367	1	1367	1.57089	1.65962	1.20573
chr1_1368	1	1368	1.61985	1.64682	1.21117
chr1_1369	1	1369	1.6307	1.59376	1.21733
chr1_1370	1	1370	1.67739	1.62569	1.22345
chr1_1371	1	1371	1.61692	1.58342	1.22874
chr1_1372	1	1372	1.67029	1.7298	1.23244
chr1_1373	1	1373	1.70069	1.68788	1.23569
chr1_1374	1	1374	1.65537	1.68692	1.23973
chr1_1375	1	1375	1.78386	1.70202	1.24384
chr1_1376	1	1376	1.74475	1.81892	1.2473
chr1_1377	1	1377	1.88408	1.66604	1.24942
chr1_1378	1	1378	1.79617	1.78836	1.25037
chr1_1379	1	1379	1.58102	1.69154	1.25086
chr1_1380	1	1380	1.73474	1.76231	1.25095
chr1_1381	1	1381	1.7144	1.84086	1.2507
chr1_1382	1	1382	1.76683	1.7415	1.25019
chr1_1383	1	1383	1.74941	1.63669	1.24949
chr1_1384	1	1384	1.64714	1.70431	1.24733
chr1_1385	1	1385	1.65795	1.80701	1.24321
chr1_1386	1	1386	1.70028	1.68157	1.23835
chr1_1387	1	1387	1.75048	1.74812	1.23394
chr1_1388	1	1388	1.53631	1.60704	1.2312
chr1_1389	1	1389	1.64626	1.71441	1.22943
chr1_1390	1	1390	1.72276	1.66678	1.22725
chr1_1391	1	1391	1.6287	1.65991	1.22479
chr1_1392	1	1392	1.64036	1.67145	1.2222
chr1_1393	1	1393	1.66414	1.60748	1.21961
chr1_1394	1	1394	1.7149	1.73888	1.21717
chr1_1395	1	1395	1.6043	1.61558	1.21502
chr1_1396	1	1396	1.66189	1.59137	1.2133
chr1_1397	1	1397	1.62706	1.6469	1.21216
chr1_1398	1	1398	1.53856	1.62684	1.21172
chr1_1399	1	1399	1.70316	1.63324	1.21272
chr1_1400	1	1400	1.70015	1.73335	1.2154
chr1_1401	1	1401	1.61663	1.57415	1.21917
chr1_1403	1	1403	1.59715	1.87789	1.22769
chr1_1404	1	1404	1.54661	1.6213	1.23129
chr1_1406	1	1406	1.73675	1.61684	1.23428
chr1_1407	1	1407	1.64657	1.79044	1.2343
chr1_1408	1	1408	1.72208	1.98743	1.23489
chr1_1409	1	1409	1.74761	1.80427	1.23546
chr1_1410	1	1410	1.4815	1.69961	1.23539
chr1_1411	1	1411	1.61135	1.82647	1.23407
chr1_1412	1	1412	1.71893	1.79508	1.23147
chr1_1413	1	1413	1.60551	1.80144	1.22809
chr1_1414	1	1414	1.53688	1.75295	1.22411
chr1_1415	1	1415	1.6384	1.71715	1.2197
chr1_1416	1	1416	1.59822	1.78755	1.21507
chr1_1417	1	1417	1.64104	1.79332	1.21037
chr1_1418	1	1418	1.59704	1.62694	1.2044
chr1_1419	1	1419	1.49219	1.55228	1.19652
chr1_1420	1	1420	1.61273	1.7242	1.1878
chr1_1421	1	1421	1.54734	1.59992	1.1793
chr1_1422	1	1422	1.54967	1.61064	1.17209
chr1_1423	1	1423	1.53002	1.6884	1.16504
chr1_1424	1	1424	1.53366	1.60222	1.15672
chr1_1425	1	1425	1.51527	1.59998	1.14778
chr1_1426	1	1426	1.62905	1.61516	1.13888
chr1_1427	1	1427	1.43648	1.59342	1.13067
chr1_1428	1	1428	1.54107	1.57169	1.12379
chr1_1429	1	1429	1.66869	1.62796	1.11762
chr1_1430	1	1430	1.42233	1.54806	1.11129
chr1_1431	1	1431	1.36277	1.58431	1.10507
chr1_1432	1	1432	1.4725	1.55087	1.09925
chr1_1433	1	1433	1.41074	1.58929	1.09413
chr1_1434	1	1434	1.40674	1.56218	1.08959
chr1_1435	1	1435	1.37358	1.48185	1.08532
chr1_1436	1	1436	1.58592	1.41591	1.08133
chr1_1437	1	1437	1.45777	1.55425	1.07761
chr1_1438	1	1438	1.49567	1.45967	1.07417
chr1_1439	1	1439	1.39801	1.39677	1.07099
chr1_1440	1	1440	1.33881	1.53659	1.06823
chr1_1441	1	1441	1.38608	1.4836	1.06594
chr1_1442	1	1442	1.42019	1.45996	1.06397
chr1_1443	1	1443	1.46802	1.57494	1.0622
chr1_1444	1	1444	1.45971	1.51414	1.06049
chr1_1445	1	1445	1.31626	1.52015	1.05915
chr1_1446	1	1446	1.49438	1.50315	1.05844
chr1_1447	1	1447	1.43481	1.44073	1.05816
chr1_1448	1	1448	1.41314	1.48189	1.05812
chr1_1449	1	1449	1.49866	1.41007	1.05812
chr1_1450	1	1450	1.41411	1.47601	1.05796
chr1_1451	1	1451	1.32729	1.51222	1.05787
chr1_1452	1	1452	1.48463	1.55553	1.05811
chr1_1453	1	1453	1.45622	1.47925	1.05856
chr1_1454	1	1454	1.43348	1.44559	1.05909
chr1_1455	1	1455	1.46025	1.47387	1.05957
chr1_1456	1	1456	1.34314	1.46898	1.05992
chr1_1457	1	1457	1.27925	1.48205	1.06019
chr1_1458	1	1458	1.32168	1.48906	1.0605
chr1_1459	1	1459	1.6183	1.45965	1.06094
chr1_1460	1	1460	1.58055	1.57239	1.06163
chr1_1461	1	1461	1.41518	1.35535	1.06268
chr1_1462	1	1462	1.35493	1.4147	1.06401
chr1_1463	1	1463	1.45209	1.47595	1.06547
chr1_1464	1	1464	1.39685	1.4982	1.06711
chr1_1465	1	1465	1.47237	1.49141	1.06894
chr1_1466	1	1466	1.47659	1.57947	1.071
chr1_1467	1	1467	1.36303	1.58285	1.07333
chr1_1468	1	1468	1.40476	1.49693	1.07593
chr1_1469	1	1469	1.4194	1.55946	1.07876
chr1_1470	1	1470	1.49344	1.50323	1.08176
chr1_1471	1	1471	1.37744	1.58735	1.08489
chr1_1472	1	1472	1.44235	1.62646	1.08811
chr1_1473	1	1473	1.33507	1.46757	1.09156
chr1_1474	1	1474	1.46654	1.52638	1.09535
chr1_1475	1	1475	1.41398	1.52117	1.09933
chr1_1476	1	1476	1.48055	1.56586	1.10337
chr1_1477	1	1477	1.52197	1.50702	1.10733
chr1_1478	1	1478	1.45677	1.61579	1.11145
chr1_1479	1	1479	1.49126	1.63528	1.11595
chr1_1480	1	1480	1.50178	1.63193	1.12069
chr1_1481	1	1481	1.53289	1.56353	1.12551
chr1_1482	1	1482	1.50214	1.52985	1.13027
chr1_1483	1	1483	1.47755	1.58602	1.13483
chr1_1484	1	1484	1.61396	1.60358	1.13958
chr1_1485	1	1485	1.34855	1.59062	1.1448
chr1_1486	1	1486	1.63016	1.59653	1.15018
chr1_1487	1	1487	1.60239	1.61762	1.15542
chr1_1488	1	1488	1.48801	1.60375	1.16021
chr1_1489	1	1489	1.6447	1.67426	1.16495
chr1_1490	1	1490	1.63167	1.64428	1.17008
chr1_1491	1	1491	1.54124	1.61273	1.17535
chr1_1492	1	1492	1.62021	1.60353	1.1805
chr1_1493	1	1493	1.57637	1.63926	1.1853
chr1_1494	1	1494	1.55455	1.62155	1.18949
chr1_1495	1	1495	1.60125	1.70944	1.19361
chr1_1496	1	1496	1.67073	1.56866	1.19809
chr1_1497	1	1497	1.68107	1.6415	1.20255
chr1_1498	1	1498	1.65932	1.63924	1.20659
chr1_1499	1	1499	1.62158	1.75445	1.20979
chr1_1500	1	1500	1.68972	1.65829	1.21229
chr1_1501	1	1501	1.63826	1.69288	1.21448
chr1_1502	1	1502	1.64965	1.71509	1.21639
chr1_1503	1	1503	1.59407	1.64538	1.21804
chr1_1504	1	1504	1.5571	1.77724	1.21944
chr1_1505	1	1505	1.72674	1.61762	1.22061
chr1_1506	1	1506	1.60569	1.71681	1.22112
chr1_1507	1	1507	1.67668	1.71642	1.22078
chr1_1508	1	1508	1.71005	1.8233	1.22006
chr1_1509	1	1509	1.73713	1.73175	1.21937
chr1_1510	1	1510	1.60833	1.60485	1.21918
chr1_1511	1	1511	1.62594	1.79204	1.21916
chr1_1512	1	1512	1.66291	1.62758	1.21879
chr1_1513	1	1513	1.50101	1.62304	1.21817
chr1_1514	1	1514	1.67299	1.80767	1.2174
chr1_1515	1	1515	1.57085	1.62845	1.21658
chr1_1516	1	1516	1.67984	1.62147	1.21581
chr1_1517	1	1517	1.68221	1.75808	1.21514
chr1_1518	1	1518	1.71901	1.61983	1.21449
chr1_1519	1	1519	1.50466	1.65196	1.21376
chr1_1520	1	1520	1.5002	1.67292	1.21283
chr1_1521	1	1521	1.66269	1.74074	1.21162
chr1_1522	1	1522	1.50599	1.72177	1.2102
chr1_1523	1	1523	1.69649	1.77551	1.2087
chr1_1524	1	1524	1.60813	1.73491	1.20711
chr1_1525	1	1525	1.49587	1.75123	1.20542
chr1_1526	1	1526	1.602	1.71112	1.20363
chr1_1527	1	1527	1.73304	1.78785	1.20171
chr1_1528	1	1528	1.54343	1.70658	1.19929
chr1_1529	1	1529	1.59562	1.71914	1.19625
chr1_1530	1	1530	1.59808	1.78622	1.19298
chr1_1531	1	1531	1.54671	1.70956	1.18991
chr1_1532	1	1532	1.53445	1.67392	1.18743
chr1_1533	1	1533	1.61768	1.57885	1.1847
chr1_1534	1	1534	1.54329	1.69908	1.18096
chr1_1535	1	1535	1.49873	1.60686	1.17678
chr1_1536	1	1536	1.59125	1.55428	1.17272
chr1_1537	1	1537	1.60722	1.6758	1.16936
chr1_1538	1	1538	1.59274	1.60843	1.16724
chr1_1539	1	1539	1.58203	1.6571	1.16571
chr1_1540	1	1540	1.56114	1.64576	1.16394
chr1_1541	1	1541	1.58285	1.54717	1.16227
chr1_1542	1	1542	1.49199	1.59541	1.16104
chr1_1543	1	1543	1.48783	1.53905	1.16059
chr1_1544	1	1544	1.63811	1.66502	1.16109
chr1_1545	1	1545	1.58987	1.62388	1.16234
chr1_1546	1	1546	1.57146	1.64872	1.16413
chr1_1547	1	1547	1.49507	1.62432	1.16626
chr1_1548	1	1548	1.48843	1.61531	1.16851
chr1_1549	1	1549	1.4895	1.67643	1.17067
chr1_1550	1	1550	1.61947	1.67944	1.17353
chr1_1551	1	1551	1.70333	1.76696	1.17756
chr1_1552	1	1552	1.51487	1.6827	1.18211
chr1_1553	1	1553	1.39146	1.63387	1.18649
chr1_1554	1	1554	1.73115	1.74451	1.19005
chr1_1555	1	1555	1.70342	1.69601	1.19387
chr1_1556	1	1556	1.53651	1.61256	1.19901
chr1_1557	1	1557	1.60676	1.7446	1.20475
chr1_1558	1	1558	1.52417	1.56967	1.21035
chr1_1559	1	1559	1.54156	1.70469	1.2151
chr1_1560	1	1560	1.61656	1.65861	1.21828
chr1_1561	1	1561	1.70936	1.7026	1.22075
chr1_1562	1	1562	1.65424	1.73908	1.22355
chr1_1563	1	1563	1.5165	1.79243	1.22623
chr1_1564	1	1564	1.66128	1.87763	1.22834
chr1_1565	1	1565	1.62691	1.76531	1.22944
chr1_1566	1	1566	1.5662	1.74447	1.22947
chr1_1567	1	1567	1.55627	1.73953	1.22876
chr1_1568	1	1568	1.626	1.8862	1.22742
chr1_1569	1	1569	1.6338	1.71761	1.22557
chr1_1570	1	1570	1.70579	1.75324	1.22331
chr1_1571	1	1571	1.76547	1.83688	1.22076
chr1_1572	1	1572	1.54213	1.70947	1.21804
chr1_1573	1	1573	1.62841	1.72905	1.21525
chr1_1574	1	1574	1.55671	1.72973	1.21251
chr1_1575	1	1575	1.56456	1.75065	1.20994
chr1_1576	1	1576	1.51797	1.65746	1.20636
chr1_1577	1	1577	1.6229	1.70413	1.20111
chr1_1578	1	1578	1.53407	1.6696	1.19501
chr1_1579	1	1579	1.53605	1.69563	1.1889
chr1_1580	1	1580	1.53832	1.64174	1.18361
chr1_1581	1	1581	1.5507	1.63818	1.17996
chr1_1582	1	1582	1.52847	1.71922	1.17676
chr1_1583	1	1583	1.5216	1.64154	1.17275
chr1_1584	1	1584	1.61613	1.81034	1.16868
chr1_1585	1	1585	1.51635	1.63528	1.16532
chr1_1586	1	1586	1.51006	1.56221	1.16342
chr1_1587	1	1587	1.54751	1.73486	1.16287
chr1_1588	1	1588	1.46635	1.63201	1.163
chr1_1589	1	1589	1.48595	1.76807	1.16367
chr1_1590	1	1590	1.5893	1.69097	1.16477
chr1_1591	1	1591	1.49683	1.57297	1.16618
chr1_1592	1	1592	1.65689	1.64875	1.16778
chr1_1593	1	1593	1.47874	1.55294	1.17053
chr1_1594	1	1594	1.61585	1.64086	1.17488
chr1_1595	1	1595	1.54108	1.63792	1.1799
chr1_1596	1	1596	1.50554	1.5743	1.18465
chr1_1597	1	1597	1.58109	1.7141	1.18822
chr1_1598	1	1598	1.57495	1.66312	1.19199
chr1_1599	1	1599	1.61088	1.64123	1.19737
chr1_1600	1	1600	1.61403	1.68714	1.20351
chr1_1601	1	1601	1.6718	1.7283	1.20954
chr1_1602	1	1602	1.63844	1.78661	1.21461
chr1_1603	1	1603	1.6575	1.69323	1.21785
chr1_1604	1	1604	1.46038	1.68853	1.22077
chr1_1605	1	1605	1.60694	1.72815	1.22478
chr1_1606	1	1606	1.67803	1.81006	1.22888
chr1_1607	1	1607	1.73942	1.7866	1.23207
chr1_1608	1	1608	1.63209	1.70454	1.23335
chr1_1609	1	1609	1.74899	1.79705	1.23293
chr1_1610	1	1610	1.61779	1.72347	1.23177
chr1_1611	1	1611	1.63934	1.72179	1.22997
chr1_1612	1	1612	1.58896	1.83994	1.22762
chr1_1613	1	1613	1.6784	1.70288	1.22481
chr1_1614	1	1614	1.63792	1.6575	1.22164
chr1_1615	1	1615	1.52529	1.66182	1.21685
chr1_1616	1	1616	1.65887	1.7377	1.2099
chr1_1617	1	1617	1.57796	1.7144	1.20199
chr1_1618	1	1618	1.66712	1.74054	1.19431
chr1_1619	1	1619	1.57728	1.70538	1.18804
chr1_1620	1	1620	1.507	1.58153	1.18215
chr1_1621	1	1621	1.58773	1.68088	1.17511
chr1_1622	1	1622	1.5038	1.72417	1.16746
chr1_1623	1	1623	1.49187	1.6853	1.15969
chr1_1624	1	1624	1.50541	1.66407	1.15233
chr1_1625	1	1625	1.44064	1.57873	1.14589
chr1_1626	1	1626	1.55742	1.64435	1.14
chr1_1627	1	1627	1.44908	1.55444	1.13403
chr1_1628	1	1628	1.45069	1.5637	1.12804
chr1_1629	1	1629	1.39143	1.5659	1.12212
chr1_1630	1	1630	1.53519	1.60877	1.11634
chr1_1631	1	1631	1.44849	1.57547	1.11075
chr1_1632	1	1632	1.44214	1.61944	1.10534
chr1_1633	1	1633	1.43214	1.50904	1.10004
chr1_1634	1	1634	1.51693	1.51409	1.09481
chr1_1635	1	1635	1.4321	1.5027	1.0896
chr1_1636	1	1636	1.50185	1.5493	1.08436
chr1_1637	1	1637	1.50863	1.58657	1.07907
chr1_1638	1	1638	1.43836	1.55297	1.07378
chr1_1639	1	1639	1.54628	1.48008	1.06856
chr1_1640	1	1640	1.41762	1.51233	1.06347
chr1_1641	1	1641	1.40283	1.50895	1.05859
chr1_1642	1	1642	1.40949	1.43294	1.05352
chr1_1643	1	1643	1.32342	1.42228	1.04802
chr1_1644	1	1644	1.42011	1.50729	1.04237
chr1_1645	1	1645	1.35522	1.35718	1.03687
chr1_1646	1	1646	1.32593	1.43385	1.03179
chr1_1647	1	1647	1.37154	1.45132	1.02742
chr1_1648	1	1648	1.41744	1.36481	1.02324
chr1_1649	1	1649	1.405	1.47607	1.01878
chr1_1650	1	1650	1.43829	1.43405	1.01438
chr1_1651	1	1651	1.37413	1.37423	1.01037
chr1_1652	1	1652	1.45372	1.3851	1.00709
chr1_1653	1	1653	1.22799	1.44228	1.00448
chr1_1654	1	1654	1.29678	1.34569	1.00224
chr1_1655	1	1655	1.29789	1.36098	1.00034
chr1_1656	1	1656	1.30503	1.3766	0.99877
chr1_1657	1	1657	1.41809	1.41085	0.997503
chr1_1658	1	1658	1.25239	1.35494	0.99652
chr1_1659	1	1659	1.32369	1.50976	0.996281
chr1_1660	1	1660	1.461	1.51813	0.996953
chr1_1661	1	1661	1.27542	1.37069	0.998073
chr1_1662	1	1662	1.25766	1.43122	0.999177
chr1_1663	1	1663	1.36916	1.40867	0.999804
chr1_1664	1	1664	1.35914	1.38822	1.00024
chr1_1665	1	1665	1.31139	1.44041	1.00102
chr1_1666	1	1666	1.30248	1.35	1.00204
chr1_1667	1	1667	1.28967	1.42654	1.0032
chr1_1668	1	1668	1.3478	1.33592	1.00441
chr1_1669	1	1669	1.32663	1.41107	1.00557
chr1_1670	1	1670	1.36398	1.38383	1.00649
chr1_1671	1	1671	1.33885	1.37372	1.00721
chr1_1672	1	1672	1.39979	1.5007	1.00798
chr1_1673	1	1673	1.38394	1.46007	1.00906
chr1_1674	1	1674	1.40679	1.47169	1.01071
chr1_1675	1	1675	1.4171	1.41341	1.0128
chr1_1676	1	1676	1.32447	1.44915	1.01503
chr1_1677	1	1677	1.40829	1.41336	1.01743
chr1_1678	1	1678	1.34168	1.4072	1.02002
chr1_1679	1	1679	1.44365	1.41803	1.02283
chr1_1680	1	1680	1.30671	1.35695	1.02586
chr1_1681	1	1681	1.36304	1.40364	1.02906
chr1_1682	1	1682	1.31459	1.3834	1.03237
chr1_1683	1	1683	1.29724	1.42281	1.03584
chr1_1684	1	1684	1.4416	1.46739	1.03953
chr1_1685	1	1685	1.46068	1.4578	1.04347
chr1_1686	1	1686	1.41314	1.47677	1.04785
chr1_1687	1	1687	1.42512	1.44365	1.05269
chr1_1688	1	1688	1.39137	1.4716	1.05784
chr1_1689	1	1689	1.409	1.50173	1.06317
chr1_1690	1	1690	1.47972	1.53833	1.06852
chr1_1691	1	1691	1.40996	1.61638	1.07375
chr1_1692	1	1692	1.51868	1.58797	1.07966
chr1_1693	1	1693	1.40683	1.49079	1.08669
chr1_1694	1	1694	1.55818	1.47848	1.09413
chr1_1695	1	1695	1.38604	1.5573	1.10127
chr1_1696	1	1696	1.37988	1.50434	1.1074
chr1_1697	1	1697	1.35069	1.51282	1.11283
chr1_1698	1	1698	1.5947	1.53157	1.11828
chr1_1699	1	1699	1.56893	1.64721	1.12372
chr1_1700	1	1700	1.60656	1.57878	1.12907
chr1_1701	1	1701	1.42553	1.67369	1.13428
chr1_1702	1	1702	1.53435	1.58186	1.13929
chr1_1703	1	1703	1.45848	1.51086	1.14454
chr1_1704	1	1704	1.59432	1.61363	1.15021
chr1_1705	1	1705	1.61954	1.69472	1.15592
chr1_1706	1	1706	1.65329	1.6909	1.16126
chr1_1707	1	1707	1.37503	1.59681	1.16582
chr1_1708	1	1708	1.61484	1.63271	1.17031
chr1_1709	1	1709	1.55891	1.62897	1.17539
chr1_1710	1	1710	1.54939	1.6233	1.18059
chr1_1711	1	1711	1.66938	1.66608	1.18545
chr1_1712	1	1712	1.54024	1.68659	1.1895
chr1_1713	1	1713	1.57619	1.55783	1.19227
chr1_1714	1	1714	1.64602	1.63152	1.1943
chr1_1715	1	1715	1.55681	1.73242	1.19626
chr1_1716	1	1716	1.50391	1.67129	1.19787
chr1_1717	1	1717	1.61155	1.68163	1.19884
chr1_1718	1	1718	1.60501	1.70826	1.19889
chr1_1719	1	1719	1.75028	1.71123	1.19798
chr1_1720	1	1720	1.73476	1.69682	1.19635
chr1_1721	1	1721	1.62834	1.64766	1.19412
chr1_1722	1	1722	1.59843	1.66268	1.19142
chr1_1723	1	1723	1.62763	1.70343	1.1884
chr1_1724	1	1724	1.61431	1.62219	1.18517
chr1_1725	1	1725	1.53696	1.69558	1.18065
chr1_1726	1	1726	1.5075	1.59005	1.17434
chr1_1727	1	1727	1.48801	1.65695	1.16724
chr1_1728	1	1728	1.56588	1.63178	1.16037
chr1_1729	1	1729	1.60621	1.60106	1.15471
chr1_1730	1	1730	1.51966	1.66874	1.14901
chr1_1731	1	1731	1.56018	1.60374	1.14181
chr1_1732	1	1732	1.52201	1.5973	1.13385
chr1_1733	1	1733	1.39834	1.62706	1.12587
chr1_1734	1	1734	1.53582	1.60955	1.11861
chr1_1735	1	1735	1.53995	1.57124	1.1128
chr1_1736	1	1736	1.4087	1.49709	1.10787
chr1_1737	1	1737	1.40322	1.45883	1.10286
chr1_1738	1	1738	1.48464	1.50744	1.09795
chr1_1739	1	1739	1.40431	1.44698	1.09332
chr1_1740	1	1740	1.42356	1.62202	1.08914
chr1_1741	1	1741	1.45039	1.56698	1.08523
chr1_1742	1	1742	1.49786	1.51313	1.08135
chr1_1743	1	1743	1.3755	1.49082	1.07756
chr1_1744	1	1744	1.5399	1.45102	1.07394
chr1_1745	1	1745	1.41383	1.5075	1.07057
chr1_1746	1	1746	1.43429	1.59286	1.0675
chr1_1747	1	1747	1.43564	1.52465	1.06481
chr1_1748	1	1748	1.51083	1.47981	1.06258
chr1_1749	1	1749	1.4609	1.45368	1.06088
chr1_1750	1	1750	1.39454	1.46992	1.05977
chr1_1751	1	1751	1.36813	1.51849	1.05895
chr1_1752	1	1752	1.39871	1.58689	1.05817
chr1_1753	1	1753	1.39973	1.49562	1.05762
chr1_1754	1	1754	1.4004	1.50453	1.0575
chr1_1755	1	1755	1.4141	1.55204	1.05801
chr1_1756	1	1756	1.31963	1.51088	1.05933
chr1_1757	1	1757	1.45896	1.45565	1.06137
chr1_1758	1	1758	1.40525	1.52778	1.06385
chr1_1759	1	1759	1.37469	1.42278	1.06677
chr1_1760	1	1760	1.31682	1.48163	1.07007
chr1_1761	1	1761	1.36061	1.43717	1.07374
chr1_1762	1	1762	1.36702	1.4604	1.07847
chr1_1763	1	1763	1.45513	1.57891	1.08463
chr1_1764	1	1764	1.45256	1.54416	1.09165
chr1_1765	1	1765	1.50555	1.60442	1.09898
chr1_1766	1	1766	1.50864	1.67102	1.10607
chr1_1767	1	1767	1.41853	1.5516	1.11237
chr1_1768	1	1768	1.51874	1.53179	1.11916
chr1_1769	1	1769	1.58588	1.61324	1.12744
chr1_1770	1	1770	1.50861	1.62089	1.13629
chr1_1771	1	1771	1.47578	1.6565	1.14475
chr1_1772	1	1772	1.59006	1.69688	1.15189
chr1_1773	1	1773	1.49572	1.66114	1.1584
chr1_1774	1	1774	1.42515	1.57913	1.16538
chr1_1775	1	1775	1.67104	1.63233	1.17254
chr1_1776	1	1776	1.58805	1.65778	1.17955
chr1_1777	1	1777	1.52804	1.65208	1.18612
chr1_1778	1	1778	1.49627	1.75351	1.19194
chr1_1779	1	1779	1.68916	1.73787	1.19717
chr1_1780	1	1780	1.57506	1.64397	1.20218
chr1_1781	1	1781	1.7054	1.71798	1.20693
chr1_1782	1	1782	1.58166	1.70101	1.21138
chr1_1783	1	1783	1.64981	1.59611	1.21551
chr1_1784	1	1784	1.63552	1.7238	1.21937
chr1_1785	1	1785	1.53411	1.6841	1.22301
chr1_1786	1	1786	1.69045	1.73941	1.22643
chr1_1787	1	1787	1.67027	1.78405	1.22961
chr1_1788	1	1788	1.56507	1.71709	1.23253
chr1_1789	1	1789	1.6156	1.70908	1.23517
chr1_1790	1	1790	1.58713	1.75244	1.23759
chr1_1791	1	1791	1.71317	1.78161	1.23979
chr1_1792	1	1792	1.65909	1.83755	1.24175
chr1_1793	1	1793	1.72338	1.79443	1.24343
chr1_1794	1	1794	1.68922	1.81506	1.24481
chr1_1795	1	1795	1.67368	1.72472	1.24595
chr1_1796	1	1796	1.62423	1.72915	1.24689
chr1_1797	1	1797	1.63204	1.64295	1.2476
chr1_1798	1	1798	1.65918	1.7359	1.24803
chr1_1799	1	1799	1.63349	1.79103	1.24813
chr1_1800	1	1800	1.61134	1.74696	1.24785
chr1_1801	1	1801	1.66714	1.79428	1.24718
chr1_1802	1	1802	1.68129	1.78624	1.24614
chr1_1803	1	1803	1.60065	1.63948	1.24479
chr1_1804	1	1804	1.6174	1.80967	1.24316
chr1_1805	1	1805	1.71986	1.80623	1.24133
chr1_1806	1	1806	1.55778	1.77193	1.23927
chr1_1807	1	1807	1.61418	1.72641	1.23696
chr1_1808	1	1808	1.83444	1.81222	1.23439
chr1_1809	1	1809	1.70332	1.718	1.23154
chr1_1810	1	1810	1.58331	1.63624	1.22841
chr1_1811	1	1811	1.67235	1.76689	1.22498
chr1_1812	1	1812	1.56346	1.66898	1.22099
chr1_1813	1	1813	1.62817	1.64007	1.21639
chr1_1814	1	1814	1.64346	1.6837	1.21144
chr1_1815	1	1815	1.69142	1.68082	1.20642
chr1_1816	1	1816	1.59135	1.72766	1.2016
chr1_1817	1	1817	1.6415	1.67382	1.19646
chr1_1818	1	1818	1.65246	1.59934	1.19052
chr1_1819	1	1819	1.50789	1.62028	1.18412
chr1_1820	1	1820	1.59964	1.68094	1.1776
chr1_1821	1	1821	1.53559	1.74306	1.17127
chr1_1822	1	1822	1.60525	1.60615	1.16549
chr1_1823	1	1823	1.55652	1.70563	1.15957
chr1_1824	1	1824	1.4976	1.65549	1.15297
chr1_1825	1	1825	1.49069	1.62229	1.14616
chr1_1826	1	1826	1.44462	1.52823	1.13963
chr1_1827	1	1827	1.39428	1.44932	1.13386
chr1_1828	1	1828	1.63288	1.65576	1.12797
chr1_1829	1	1829	1.51774	1.63353	1.12116
chr1_1830	1	1830	1.43688	1.5471	1.11403
chr1_1831	1	1831	1.5165	1.60616	1.10717
chr1_1832	1	1832	1.5188	1.55261	1.10119
chr1_1833	1	1833	1.4479	1.54752	1.09669
chr1_1834	1	1834	1.46962	1.53658	1.09274
chr1_1835	1	1835	1.50873	1.61158	1.08842
chr1_1836	1	1836	1.46198	1.53086	1.0843
chr1_1837	1	1837	1.35663	1.52426	1.08097
chr1_1838	1	1838	1.43605	1.43253	1.07901
chr1_1839	1	1839	1.52501	1.52072	1.07854
chr1_1840	1	1840	1.50944	1.42447	1.07906
chr1_1841	1	1841	1.35276	1.50428	1.08032
chr1_1842	1	1842	1.41172	1.40988	1.08204
chr1_1843	1	1843	1.42206	1.41347	1.08397
chr1_1844	1	1844	1.49098	1.52264	1.08584
chr1_1845	1	1845	1.38213	1.54251	1.0888
chr1_1846	1	1846	1.46281	1.55976	1.0935
chr1_1847	1	1847	1.41069	1.61097	1.09896
chr1_1848	1	1848	1.49794	1.57994	1.10418
chr1_1849	1	1849	1.43234	1.53921	1.10817
chr1_1850	1	1850	1.58877	1.49683	1.1124
chr1_1851	1	1851	1.50523	1.57545	1.11842
chr1_1852	1	1852	1.497	1.59696	1.12532
chr1_1853	1	1853	1.43651	1.54463	1.1322
chr1_1854	1	1854	1.5973	1.66171	1.13816
chr1_1855	1	1855	1.56927	1.68595	1.14228
chr1_1856	1	1856	1.60009	1.56398	1.14554
chr1_1857	1	1857	1.57335	1.66844	1.1492
chr1_1858	1	1858	1.55113	1.59055	1.15278
chr1_1859	1	1859	1.60556	1.60772	1.1558
chr1_1860	1	1860	1.59242	1.54348	1.15778
chr1_1861	1	1861	1.52323	1.64383	1.15846
chr1_1862	1	1862	1.52375	1.7079	1.15812
chr1_1863	1	1863	1.52044	1.58476	1.1571
chr1_1864	1	1864	1.48049	1.54959	1.15573
chr1_1865	1	1865	1.53842	1.55184	1.15435
chr1_1866	1	1866	1.56042	1.6645	1.15328
chr1_1867	1	1867	1.58003	1.66365	1.15173
chr1_1868	1	1868	1.58716	1.67071	1.14908
chr1_1869	1	1869	1.5753	1.60064	1.14592
chr1_1870	1	1870	1.44584	1.50956	1.14288
chr1_1871	1	1871	1.59745	1.6635	1.14054
chr1_1872	1	1872	1.49228	1.56212	1.13841
chr1_1873	1	1873	1.48734	1.6385	1.13574
chr1_1874	1	1874	1.51538	1.56774	1.1328
chr1_1875	1	1875	1.46557	1.58036	1.12984
chr1_1876	1	1876	1.53346	1.54934	1.12712
chr1_1877	1	1877	1.45248	1.55875	1.12489
chr1_1878	1	1878	1.53151	1.59827	1.12314
chr1_1879	1	1879	1.43235	1.58047	1.12156
chr1_1880	1	1880	1.5503	1.56258	1.12003
chr1_1881	1	1881	1.55838	1.58953	1.11844
chr1_1882	1	1882	1.49698	1.58686	1.11665
chr1_1883	1	1883	1.49012	1.53929	1.11512
chr1_1884	1	1884	1.55093	1.48853	1.11415
chr1_1885	1	1885	1.43714	1.39951	1.11342
chr1_1886	1	1886	1.5665	1.59703	1.11259
chr1_1887	1	1887	1.44294	1.60525	1.11132
chr1_1888	1	1888	1.46614	1.57971	1.10929
chr1_1889	1	1889	1.2697	1.49702	1.10663
chr1_1890	1	1890	1.46406	1.6534	1.10375
chr1_1891	1	1891	1.47537	1.60439	1.10072
chr1_1892	1	1892	1.61581	1.67063	1.09762
chr1_1893	1	1893	1.39445	1.56399	1.09451
chr1_1894	1	1894	1.50769	1.45076	1.09091
chr1_1895	1	1895	1.50933	1.51608	1.08654
chr1_1896	1	1896	1.44985	1.51485	1.08178
chr1_1897	1	1897	1.40293	1.59168	1.077
chr1_1898	1	1898	1.4601	1.52516	1.0726
chr1_1899	1	1899	1.54749	1.45806	1.06894
chr1_1900	1	1900	1.38558	1.43697	1.06527
chr1_1901	1	1901	1.44965	1.44029	1.06092
chr1_1902	1	1902	1.45821	1.50279	1.0564
chr1_1903	1	1903	1.35111	1.44799	1.05223
chr1_1904	1	1904	1.41071	1.37542	1.04893
chr1_1905	1	1905	1.31866	1.44885	1.04601
chr1_1906	1	1906	1.44781	1.43161	1.04281
chr1_1907	1	1907	1.30733	1.42196	1.03959
chr1_1908	1	1908	1.31071	1.42335	1.03661
chr1_1909	1	1909	1.37349	1.4641	1.03413
chr1_1910	1	1910	1.50197	1.50382	1.03242
chr1_1911	1	1911	1.48309	1.4461	1.03205
chr1_1912	1	1912	1.31455	1.40606	1.03295
chr1_1913	1	1913	1.44462	1.45297	1.03442
chr1_1914	1	1914	1.39662	1.49906	1.03574
chr1_1915	1	1915	1.32367	1.42025	1.03621
chr1_1916	1	1916	1.41663	1.44133	1.03635
chr1_1917	1	1917	1.48504	1.51167	1.03703
chr1_1918	1	1918	1.40411	1.41713	1.03811
chr1_1919	1	1919	1.35443	1.36125	1.03944
chr1_1920	1	1920	1.33992	1.43641	1.04087
chr1_1921	1	1921	1.29653	1.46524	1.04225
chr1_1922	1	1922	1.39225	1.45092	1.04343
chr1_1923	1	1923	1.42044	1.56609	1.04426
chr1_1924	1	1924	1.37151	1.41601	1.04459
chr1_1925	1	1925	1.42405	1.52908	1.04427
chr1_1926	1	1926	1.5787	1.48417	1.04327
chr1_1927	1	1927	1.41532	1.49113	1.04178
chr1_1928	1	1928	1.52471	1.50392	1.03999
chr1_1929	1	1929	1.35649	1.35587	1.0381
chr1_1930	1	1930	1.28558	1.44045	1.0363
chr1_1931	1	1931	1.36548	1.42165	1.03479
chr1_1932	1	1932	1.29955	1.46577	1.03262
chr1_1933	1	1933	1.38293	1.49403	1.02926
chr1_1934	1	1934	1.42358	1.41831	1.02555
chr1_1935	1	1935	1.35032	1.47884	1.02234
chr1_1936	1	1936	1.40015	1.36636	1.02044
chr1_1937	1	1937	1.38828	1.41802	1.01893
chr1_1938	1	1938	1.41265	1.44577	1.01664
chr1_1939	1	1939	1.36125	1.51755	1.01409
chr1_1940	1	1940	1.30355	1.39855	1.01182
chr1_1941	1	1941	1.34756	1.37994	1.01034
chr1_1942	1	1942	1.30893	1.31272	1.01017
chr1_1943	1	1943	1.45367	1.36958	1.01144
chr1_1944	1	1944	1.40973	1.35128	1.01364
chr1_1945	1	1945	1.35992	1.34652	1.01638
chr1_1946	1	1946	1.29228	1.41737	1.01924
chr1_1947	1	1947	1.40516	1.36797	1.02182
chr1_1948	1	1948	1.40264	1.44711	1.02505
chr1_1949	1	1949	1.42576	1.37067	1.02967
chr1_1950	1	1950	1.39345	1.4209	1.03506
chr1_1951	1	1951	1.38491	1.42645	1.04057
chr1_1952	1	1952	1.4021	1.4856	1.04556
chr1_1953	1	1953	1.41951	1.46401	1.04939
chr1_1954	1	1954	1.49164	1.40737	1.05318
chr1_1955	1	1955	1.4283	1.48655	1.05801
chr1_1956	1	1956	1.46164	1.50784	1.06315
chr1_1957	1	1957	1.52097	1.51244	1.06785
chr1_1958	1	1958	1.43094	1.50698	1.07138
chr1_1959	1	1959	1.43459	1.47102	1.07395
chr1_1960	1	1960	1.54142	1.56906	1.07627
chr1_1961	1	1961	1.39197	1.49617	1.07837
chr1_1962	1	1962	1.40665	1.4934	1.08029
chr1_1963	1	1963	1.47944	1.56008	1.08204
chr1_1964	1	1964	1.49554	1.54205	1.08366
chr1_1965	1	1965	1.51795	1.53654	1.08452
chr1_1966	1	1966	1.48587	1.45627	1.08435
chr1_1967	1	1967	1.40018	1.46641	1.08375
chr1_1968	1	1968	1.3451	1.52746	1.08331
chr1_1969	1	1969	1.43298	1.45242	1.08362
chr1_1970	1	1970	1.49785	1.53487	1.08401
chr1_1971	1	1971	1.52005	1.52327	1.08369
chr1_1972	1	1972	1.43817	1.4873	1.08304
chr1_1973	1	1973	1.4328	1.57106	1.08243
chr1_1974	1	1974	1.39366	1.4189	1.08226
chr1_1975	1	1975	1.43278	1.49723	1.08289
chr1_1976	1	1976	1.50503	1.5866	1.08441
chr1_1977	1	1977	1.40564	1.50525	1.08646
chr1_1978	1	1978	1.56241	1.5571	1.08875
chr1_1979	1	1979	1.43131	1.61708	1.09098
chr1_1980	1	1980	1.51125	1.44843	1.09286
chr1_1981	1	1981	1.4073	1.54205	1.09513
chr1_1982	1	1982	1.41155	1.53381	1.0984
chr1_1983	1	1983	1.45589	1.5036	1.10211
chr1_1984	1	1984	1.48622	1.49147	1.10573
chr1_1985	1	1985	1.49881	1.5655	1.10872
chr1_1986	1	1986	1.44214	1.52007	1.11055
chr1_1987	1	1987	1.53646	1.6058	1.11179
chr1_1988	1	1988	1.53788	1.4472	1.11322
chr1_1989	1	1989	1.54886	1.56858	1.11457
chr1_1990	1	1990	1.41368	1.57601	1.11557
chr1_1991	1	1991	1.49949	1.54209	1.11594
chr1_1992	1	1992	1.66098	1.61651	1.11576
chr1_1993	1	1993	1.4722	1.58517	1.1153
chr1_1994	1	1994	1.55267	1.59051	1.11459
chr1_1995	1	1995	1.51185	1.56461	1.11363
chr1_1996	1	1996	1.54471	1.58408	1.11245
chr1_1997	1	1997	1.42093	1.5083	1.11106
chr1_1998	1	1998	1.51147	1.59678	1.1091
chr1_1999	1	1999	1.45292	1.47434	1.10639
[truncated: 7,209 more rows]
