# Supplementary material for: GC-Rich DNA Elements Enable Replication Origin Activity in the Methylotrophic Yeast Pichia pastoris
Source: PLoS Genet. 2014 Mar 6;10(3):e1004169. doi: 10.1371/journal.pgen.1004169 (PMC3945215; doi:10.1371/journal.pgen.1004169)
Supplement: Table S6 — Locations of replication timing peaks. “bin_name”: the unique identifier of the 1 kb bin containing the center of the peak. “chrom”: chromosome containing the bin “coord_kb”: the value of the first position coordinate of the corresponding bin. (XLSX) [file pgen.1004169.s014.xlsx]

## Sheet: Sheet1
Locations of replication timing peaks
bin_name	chrom	coord_kb
1_39	1	39
1_98	1	98
1_132	1	132
1_137	1	137
1_194	1	194
1_254	1	254
1_314	1	314
1_319	1	319
1_367	1	367
1_412	1	412
1_417	1	417
1_433	1	433
1_517	1	517
1_561	1	561
1_613	1	613
1_666	1	666
1_723	1	723
1_772	1	772
1_827	1	827
1_885	1	885
1_963	1	963
1_1062	1	1062
1_1138	1	1138
1_1160	1	1160
1_1163	1	1163
1_1218	1	1218
1_1236	1	1236
1_1285	1	1285
1_1342	1	1342
1_1381	1	1381
1_1408	1	1408
1_1448	1	1448
1_1505	1	1505
1_1565	1	1565
1_1607	1	1607
1_1717	1	1717
1_1798	1	1798
1_1860	1	1860
1_1923	1	1923
1_1964	1	1964
1_1969	1	1969
1_1990	1	1990
1_2050	1	2050
1_2105	1	2105
1_2196	1	2196
1_2263	1	2263
1_2318	1	2318
1_2334	1	2334
1_2386	1	2386
1_2460	1	2460
1_2480	1	2480
1_2485	1	2485
1_2514	1	2514
1_2547	1	2547
1_2585	1	2585
1_2596	1	2596
1_2640	1	2640
1_2696	1	2696
1_2730	1	2730
2_30	2	30
2_65	2	65
2_113	2	113
2_161	2	161
2_198	2	198
2_254	2	254
2_292	2	292
2_307	2	307
2_337	2	337
2_393	2	393
2_421	2	421
2_469	2	469
2_509	2	509
2_553	2	553
2_597	2	597
2_655	2	655
2_701	2	701
2_797	2	797
2_863	2	863
2_926	2	926
2_962	2	962
2_969	2	969
2_992	2	992
2_1021	2	1021
2_1132	2	1132
2_1177	2	1177
2_1246	2	1246
2_1271	2	1271
2_1331	2	1331
2_1345	2	1345
2_1441	2	1441
2_1544	2	1544
2_1604	2	1604
2_1643	2	1643
2_1736	2	1736
2_1785	2	1785
2_1867	2	1867
2_1920	2	1920
2_1991	2	1991
2_2021	2	2021
2_2075	2	2075
2_2111	2	2111
2_2141	2	2141
2_2179	2	2179
2_2234	2	2234
2_2316	2	2316
2_2365	2	2365
3_29	3	29
3_90	3	90
3_166	3	166
3_217	3	217
3_235	3	235
3_275	3	275
3_307	3	307
3_381	3	381
3_486	3	486
3_557	3	557
3_608	3	608
3_623	3	623
3_730	3	730
3_833	3	833
3_904	3	904
3_938	3	938
3_1010	3	1010
3_1117	3	1117
3_1245	3	1245
3_1289	3	1289
3_1399	3	1399
3_1454	3	1454
3_1466	3	1466
3_1512	3	1512
3_1532	3	1532
3_1596	3	1596
3_1670	3	1670
3_1700	3	1700
3_1745	3	1745
3_1815	3	1815
3_1911	3	1911
3_1988	3	1988
3_2064	3	2064
3_2110	3	2110
3_2149	3	2149
3_2206	3	2206
4_30	4	30
4_80	4	80
4_152	4	152
4_217	4	217
4_257	4	257
4_295	4	295
4_402	4	402
4_435	4	435
4_500	4	500
4_535	4	535
4_562	4	562
4_611	4	611
4_665	4	665
4_723	4	723
4_796	4	796
4_854	4	854
4_934	4	934
4_972	4	972
4_977	4	977
4_1022	4	1022
4_1053	4	1053
4_1118	4	1118
4_1197	4	1197
4_1264	4	1264
4_1324	4	1324
4_1375	4	1375
4_1419	4	1419
4_1470	4	1470
4_1534	4	1534
4_1582	4	1582
4_1611	4	1611
4_1680	4	1680
4_1705	4	1705
4_1760	4	1760
