# Supplementary material for: GC-Rich DNA Elements Enable Replication Origin Activity in the Methylotrophic Yeast Pichia pastoris
Source: PLoS Genet. 2014 Mar 6;10(3):e1004169. doi: 10.1371/journal.pgen.1004169 (PMC3945215; doi:10.1371/journal.pgen.1004169)
Supplement: Table S7 — Nucleosome position values. “chrom”: chromosome. “coord”: coordinate within the chromosome. “P1_A”: nucleosome density in biological replicate 1, technical replicate 1. “P1_B”: nucleosome density in biological replicate 1, technical replicate 2. “P2_A”: nucleosome density in biological replicate 2, technical replicate 1. “P2_B”: nucleosome density in biological replicate 2, technical replicate 2. “mean”: the mean value of the four samples. (ZIP) [file pgen.1004169.s015.zip]

Archive with 1 entries (1 files):
- SupTable7.csv
